# Supplementary material for: Tris[3,5-bis­(trifluoro­meth­yl)phen­yl]phosphine oxide
Source: Acta Crystallogr Sect E Struct Rep Online. 2009 Apr 22;65(Pt 5):o1080. doi: 10.1107/S1600536809013488 (PMC2977759; doi:10.1107/S1600536809013488)
Supplement: Supplementary file 1 [file e-65-o1080-sup1.cif]

##############################################################################
###                                                                        ###
###        Electronic paper (Acta Crystallographica Section E)             ###
###                                                                        ###
##############################################################################
#                                                                            #
# This CIF contains the data in a paper accepted for publication in Acta     #
# Crystallographica Section E. It conforms to the requirements of Notes      #
# for Authors for Section E, and has been peer reviewed under the auspices   #
# of the IUCr Commission on Journals.                                        #
#                                                                            #
# Full details of the Crystallographic Information File format               #
# are given in the paper "The Crystallographic Information File (CIF):       #
# a New Standard Archive File for Crystallography" by S. R. Hall, F. H.      #
# Allen and I. D. Brown [Acta Cryst. (1991), A47, 655-685].                  #
#                                                                            #
# The current version of the core CIF dictionary is obtainable from          #
# ftp://ftp.iucr.org/pub/cif_core.dic. The current version number is 2.4.    #
#                                                                            #
# Software is freely available for graphical display of the structure(s) in  #
# this CIF.  For information consult the CIF home page http://www.iucr.org/  #
# cif/home.html                                                              #
#                                                                            #
# This file may be used for bona fide research purposes within the           #
# scientific community so long as proper attribution is given to the journal # 
# article from which it was obtained.                                        #
#                                                                            #
##############################################################################
                                             
data_global
_audit_creation_method     'form.cif (version 2.0)'
_journal_data_validation_number     ?
_journal_date_recd_electronic     2009-03-02
_journal_date_accepted     2009-04-09
_journal_name_full     'Acta Crystallographica, Section E'
_journal_year     2009
_journal_volume     65
_journal_issue      5
_journal_page_first     o1080
_journal_page_last     o1080
_journal_paper_category     QO
_journal_coeditor_code     SJ2588
_publ_contact_author_name     'Omar bin Shawkataly'
_publ_contact_author_address
;
Chemical Science Programme, Scool of Distance Education,
Universiti Sains Malaysia, 11800 USM, Penang, Malaysia
;
_publ_contact_author_email     'omarsa@usm.my'
_publ_contact_author_fax     '+60 4 6576000'
_publ_contact_author_phone     '+60 4 6533936'
_publ_section_title
;
Tris[3,5-bis(trifluoromethyl)phenyl]phosphine oxide
;
loop_
    _publ_author_name
    _publ_author_footnote
    _publ_author_address
    'Shawkataly, Omar bin'
;
On secondment to: Multimedia University, Melaka Campus, Jalan Ayer Keroh Lama,
75450 Melaka, Malaysia.
;
;
Chemical Science Programme, School of Distance Education
Universiti Sains Malaysia, 11800 USM, Penang, Malaysia
;
    'Pankhi, Mohd. Aslam A.' .
;
Chemical Science Programme, School of Distance Education
Universiti Sains Malaysia, 11800 USM, Penang, Malaysia
;
    'Mohamed-Ibrahim, Mohamed Ismail' .
;
Chemical Science Programme, School of Distance Education
Universiti Sains Malaysia, 11800 USM, Penang, Malaysia
;
    'Hamdan, M. Razak' .
;
Chemical Science Programme, School of Distance Education
Universiti Sains Malaysia, 11800 USM, Penang, Malaysia
;
    'Fun, Hoong-Kun' ?
;
X-Ray Crystallography Unit, School of Physics, Universiti Sains Malaysia,
11800 USM, Penang, Malaysia
;
data_I
_audit_creation_method     SHELXL-97
_chemical_name_systematic
;
Tris[3,5-bis(trifluoromethyl)phenyl]phosphine oxide
;
_chemical_name_common
;
;
_chemical_formula_moiety     'C24 H9 F18 O P'
_chemical_formula_sum     'C24 H9 F18 O P'
_chemical_formula_iupac     'C24 H9 F18 O P'
_chemical_formula_weight     686.28
_chemical_melting_point     ?
_symmetry_cell_setting     'Triclinic'
_symmetry_space_group_name_H-M     'P -1'
_symmetry_space_group_name_Hall     '-P 1'
loop_
    _symmetry_equiv_pos_as_xyz
    'x, y, z'
    '-x, -y, -z'
_cell_length_a     10.7937(2)
_cell_length_b     11.8786(10)
_cell_length_c     12.5066(10)
_cell_angle_alpha     111.065(10)
_cell_angle_beta     103.645(10)
_cell_angle_gamma     106.562(10)
_cell_volume     1327.7(3)
_cell_formula_units_Z     2
_cell_measurement_reflns_used     5230
_cell_measurement_theta_min     1.88
_cell_measurement_theta_max     28.32
_cell_measurement_temperature     294(2)
_exptl_crystal_description     'block'
_exptl_crystal_colour     'colourless'
_exptl_crystal_size_max     0.48
_exptl_crystal_size_mid     0.38
_exptl_crystal_size_min     0.22
_exptl_crystal_density_diffrn     1.717
_exptl_crystal_density_meas     ?
_exptl_crystal_density_method     'not measured'
_exptl_crystal_F_000     676
_exptl_absorpt_coefficient_mu     0.249
_exptl_absorpt_correction_type     'multi-scan'
_exptl_absorpt_process_details     '(<i>SADABS</i>; Bruker, 2005)'
_exptl_absorpt_correction_T_min     0.8899
_exptl_absorpt_correction_T_max     0.9473
_exptl_special_details
;
;
_diffrn_ambient_temperature     293(2)
_diffrn_radiation_type     MoK\a
_diffrn_radiation_wavelength     0.71073
_diffrn_radiation_source     'fine-focus sealed tube'
_diffrn_radiation_monochromator     graphite
_diffrn_measurement_device_type
;
Bruker SMART APEXII CCD area-detector
;
_diffrn_measurement_method     '\f and \w'
_diffrn_detector_area_resol_mean     ?
_diffrn_reflns_number     7134
_diffrn_reflns_av_R_equivalents     0.0213
_diffrn_reflns_av_sigmaI/netI     0.0404
_diffrn_reflns_theta_min     1.88
_diffrn_reflns_theta_max     25.00
_diffrn_reflns_theta_full     25.00
_diffrn_measured_fraction_theta_max     0.971
_diffrn_measured_fraction_theta_full     0.971
_diffrn_reflns_limit_h_min     -11
_diffrn_reflns_limit_h_max     12
_diffrn_reflns_limit_k_min     -13
_diffrn_reflns_limit_k_max     14
_diffrn_reflns_limit_l_min     -14
_diffrn_reflns_limit_l_max     10
_diffrn_standards_number     0
_diffrn_standards_interval_count     ?
_diffrn_standards_interval_time     ?
_diffrn_standards_decay_%     ?
_refine_special_details
;
 Refinement of F^2^ against ALL reflections.  The weighted R-factor wR and
 goodness of fit S are based on F^2^, conventional R-factors R are based
 on F, with F set to zero for negative F^2^. The threshold expression of
 F^2^ > 2sigma(F^2^) is used only for calculating R-factors(gt) etc. and is
 not relevant to the choice of reflections for refinement.  R-factors based
 on F^2^ are statistically about twice as large as those based on F, and R-
 factors based on ALL data will be even larger.
;
_reflns_number_total     4535
_reflns_number_gt     3611
_reflns_threshold_expression     I>2\s(I)
_refine_ls_structure_factor_coef     Fsqd
_refine_ls_matrix_type     full
_refine_ls_R_factor_all     0.0542
_refine_ls_R_factor_gt     0.0412
_refine_ls_wR_factor_gt     0.1044
_refine_ls_wR_factor_ref     0.1131
_refine_ls_goodness_of_fit_ref     1.015
_refine_ls_restrained_S_all     1.014
_refine_ls_number_reflns     4535
_refine_ls_number_parameters     565
_refine_ls_number_restraints     168
_refine_ls_hydrogen_treatment     constr
_refine_ls_weighting_scheme     calc
_refine_ls_weighting_details
         'calc w=1/[\s^2^(Fo^2^)+(0.0656P)^2^+0.1383P] where P=(Fo^2^+2Fc^2^)/3'
_atom_sites_solution_hydrogens     geom
_atom_sites_solution_primary     direct
_atom_sites_solution_secondary     difmap
_refine_ls_shift/su_max     0.001
_refine_ls_shift/su_mean     0.000
_refine_diff_density_max     0.195
_refine_diff_density_min     -0.273
_refine_ls_extinction_method     none
_refine_ls_extinction_coef     ?
loop_
    _atom_type_symbol
    _atom_type_description
    _atom_type_scat_dispersion_real
    _atom_type_scat_dispersion_imag
    _atom_type_scat_source
    'C' 'C' 0.0033 0.0016
                         'International Tables Vol C Tables 4.2.6.8 and 6.1.1.4'
    'H' 'H' 0.0000 0.0000
                         'International Tables Vol C Tables 4.2.6.8 and 6.1.1.4'
    'O' 'O' 0.0106 0.0060
                         'International Tables Vol C Tables 4.2.6.8 and 6.1.1.4'
    'F' 'F' 0.0171 0.0103
                         'International Tables Vol C Tables 4.2.6.8 and 6.1.1.4'
    'P' 'P' 0.1023 0.0942
                         'International Tables Vol C Tables 4.2.6.8 and 6.1.1.4'
_computing_data_collection     'APEX2 (Bruker, 2005)'
_computing_cell_refinement     'SAINT (Bruker, 2005)'
_computing_data_reduction     'SAINT (Bruker, 2005)'
_computing_structure_solution     'SHELXTL (Sheldrick, 2008)'
_computing_structure_refinement     'SHELXTL (Sheldrick, 2008)'
_computing_molecular_graphics     'SHELXTL (Sheldrick, 2008)'
_computing_publication_material
                             'SHELXTL (Sheldrick, 2008) and PLATON (Spek, 2009)'
loop_
    _atom_site_type_symbol
    _atom_site_label
    _atom_site_fract_x
    _atom_site_fract_y
    _atom_site_fract_z
    _atom_site_U_iso_or_equiv
    _atom_site_adp_type
    _atom_site_calc_flag
    _atom_site_refinement_flags
    _atom_site_occupancy
    _atom_site_disorder_assembly
    _atom_site_disorder_group
    P P1 0.69584(5) 0.56123(5) 0.16458(4) 0.03853(15) Uani d . 1 . .
    O O1 0.66832(14) 0.62576(14) 0.08623(14) 0.0516(4) Uani d . 1 . .
    C C1 0.56380(18) 0.52657(18) 0.22911(18) 0.0408(4) Uani d . 1 . .
    C C2 0.4957(2) 0.6106(2) 0.24927(19) 0.0473(5) Uani d . 1 . .
    H H2A 0.5191 0.6809 0.2305 0.057 Uiso calc R 1 . .
    C C3 0.3928(2) 0.5897(2) 0.2974(2) 0.0532(5) Uani d . 1 B .
    C C4 0.3564(2) 0.4856(2) 0.3248(2) 0.0552(5) Uani d . 1 . .
    H H4A 0.2866 0.4716 0.3562 0.066 Uiso calc R 1 . .
    C C5 0.4241(2) 0.4021(2) 0.3053(2) 0.0506(5) Uani d . 1 A .
    C C6 0.5283(2) 0.42242(19) 0.25787(19) 0.0460(5) Uani d . 1 . .
    H H6A 0.5740 0.3661 0.2455 0.055 Uiso calc R 1 . .
    C C7 0.3816(3) 0.2847(3) 0.3293(3) 0.0733(7) Uani d . 1 . .
    C C8 0.3197(4) 0.6811(4) 0.3178(3) 0.0804(8) Uani d . 1 . .
    C C9 0.70486(19) 0.40435(18) 0.08552(17) 0.0404(4) Uani d . 1 . .
    C C10 0.5806(2) 0.29374(19) 0.00606(18) 0.0459(5) Uani d . 1 . .
    H H10A 0.4954 0.3003 -0.0021 0.055 Uiso calc R 1 . .
    C C11 0.5843(2) 0.1740(2) -0.0606(2) 0.0531(5) Uani d . 1 D .
    C C12 0.7100(2) 0.1634(2) -0.0525(2) 0.0574(6) Uani d . 1 . .
    H H12A 0.7117 0.0828 -0.0982 0.069 Uiso calc R 1 . .
    C C13 0.8329(2) 0.2734(2) 0.02403(19) 0.0537(5) Uani d . 1 C .
    C C14 0.8311(2) 0.3936(2) 0.09427(18) 0.0474(5) Uani d . 1 . .
    H H14A 0.9146 0.4669 0.1472 0.057 Uiso calc R 1 . .
    C C15 0.4488(3) 0.0560(3) -0.1458(3) 0.0801(8) Uani d . 1 . .
    C C16 0.9705(3) 0.2659(3) 0.0296(3) 0.0809(9) Uani d . 1 . .
    C C17 0.85895(18) 0.66656(17) 0.29756(17) 0.0378(4) Uani d . 1 . .
    C C18 0.94351(19) 0.78052(18) 0.29999(18) 0.0422(4) Uani d . 1 . .
    H H18A 0.9176 0.7986 0.2337 0.051 Uiso calc R 1 . .
    C C19 1.0671(2) 0.86781(18) 0.40158(19) 0.0445(5) Uani d . 1 E .
    C C20 1.1054(2) 0.84267(19) 0.50081(19) 0.0475(5) Uani d . 1 . .
    H H20A 1.1879 0.9015 0.5688 0.057 Uiso calc R 1 . .
    C C21 1.0203(2) 0.72894(19) 0.49895(18) 0.0436(4) Uani d . 1 F .
    C C22 0.89764(19) 0.64089(18) 0.39795(18) 0.0417(4) Uani d . 1 . .
    H H22A 0.8411 0.5647 0.3970 0.050 Uiso calc R 1 . .
    C C23 1.1590(3) 0.9907(2) 0.4026(2) 0.0608(6) Uani d . 1 . .
    C C24 1.0639(3) 0.7057(2) 0.6091(2) 0.0627(6) Uani d . 1 . .
    F F1A 0.3107(17) 0.2938(11) 0.4026(13) 0.127(3) Uani d PU 0.64(3) A 1
    F F2A 0.3053(13) 0.1725(6) 0.2330(7) 0.106(2) Uani d PU 0.64(3) A 1
    F F3A 0.4911(12) 0.2685(12) 0.3845(8) 0.103(3) Uani d PU 0.64(3) A 1
    F F1B 0.347(2) 0.3116(17) 0.4269(11) 0.101(4) Uani d PU 0.36(3) A 2
    F F2B 0.265(3) 0.1929(19) 0.2265(17) 0.167(8) Uani d PU 0.36(3) A 2
    F F3B 0.474(3) 0.238(3) 0.345(4) 0.143(8) Uani d PU 0.36(3) A 2
    F F4A 0.2145(11) 0.6369(9) 0.3520(13) 0.132(3) Uani d PU 0.649(14) B 1
    F F5A 0.4017(7) 0.7979(6) 0.3979(11) 0.149(4) Uani d PU 0.649(14) B 1
    F F6A 0.2564(13) 0.6778(13) 0.2152(7) 0.149(4) Uani d PU 0.649(14) B 1
    F F4B 0.3833(18) 0.7925(14) 0.307(2) 0.129(5) Uani d PU 0.351(14) B 2
    F F5B 0.2026(13) 0.6458(12) 0.242(2) 0.153(9) Uani d PU 0.351(14) B 2
    F F6B 0.319(2) 0.733(2) 0.4278(10) 0.134(7) Uani d PU 0.351(14) B 2
    F F7A 1.0083(16) 0.289(3) -0.0448(13) 0.171(6) Uani d PU 0.52(2) C 1
    F F8A 0.9558(9) 0.1390(8) 0.010(2) 0.166(6) Uani d PU 0.52(2) C 1
    F F9A 1.0656(11) 0.3334(14) 0.1386(10) 0.123(5) Uani d PU 0.52(2) C 1
    F F7B 1.0531(13) 0.3664(12) 0.009(2) 0.142(5) Uani d PU 0.48(2) C 2
    F F8B 0.9664(8) 0.1631(12) -0.0554(10) 0.112(4) Uani d PU 0.48(2) C 2
    F F9B 1.0478(16) 0.292(2) 0.1352(11) 0.141(6) Uani d PU 0.48(2) C 2
    F F10A 0.3748(10) 0.0774(10) -0.2275(11) 0.124(4) Uani d PU 0.545(16) D 1
    F F11A 0.3666(10) 0.0405(10) -0.0809(7) 0.124(3) Uani d PU 0.545(16) D 1
    F F12A 0.4594(10) -0.0513(8) -0.1913(19) 0.174(6) Uani d PU 0.545(16) D 1
    F F10B 0.4473(14) -0.0498(9) -0.1405(11) 0.125(5) Uani d PU 0.455(16) D 2
    F F11B 0.4366(18) 0.0163(16) -0.2650(6) 0.151(6) Uani d PU 0.455(16) D 2
    F F12B 0.3425(7) 0.0689(11) -0.140(3) 0.215(10) Uani d PU 0.455(16) D 2
    F F13A 1.2266(7) 1.0906(3) 0.5147(3) 0.107(2) Uani d PU 0.774(9) E 1
    F F14A 1.0835(3) 1.0359(4) 0.3402(5) 0.0925(13) Uani d PU 0.774(9) E 1
    F F15A 1.2459(5) 0.9734(4) 0.3515(6) 0.102(2) Uani d PU 0.774(9) E 1
    F F13B 1.2974(10) 1.030(2) 0.481(2) 0.119(7) Uani d PU 0.226(9) E 2
    F F14B 1.136(3) 1.0800(13) 0.438(4) 0.163(11) Uani d PU 0.226(9) E 2
    F F15B 1.184(3) 0.9613(17) 0.3041(18) 0.156(11) Uani d PU 0.226(9) E 2
    F F16A 1.1855(12) 0.6770(8) 0.6200(8) 0.082(2) Uani d PU 0.63(5) F 2
    F F17A 1.1071(13) 0.8101(11) 0.7152(10) 0.094(3) Uani d PU 0.63(5) F 2
    F F18A 0.9620(17) 0.6078(13) 0.6047(10) 0.092(3) Uani d PU 0.63(5) F 2
    F F16B 1.162(2) 0.689(2) 0.625(2) 0.132(7) Uani d PU 0.37(5) F 1
    F F17B 1.068(5) 0.802(2) 0.7088(18) 0.117(6) Uani d PU 0.37(5) F 1
    F F18B 0.978(2) 0.5964(15) 0.6035(17) 0.073(4) Uani d PU 0.37(5) F 1
loop_
    _atom_site_aniso_label
    _atom_site_aniso_U_11
    _atom_site_aniso_U_22
    _atom_site_aniso_U_33
    _atom_site_aniso_U_12
    _atom_site_aniso_U_13
    _atom_site_aniso_U_23
    P1 0.0314(2) 0.0401(3) 0.0421(3) 0.0116(2) 0.01248(19) 0.0200(2)
    O1 0.0436(8) 0.0596(9) 0.0578(9) 0.0192(7) 0.0165(6) 0.0363(7)
    C1 0.0311(9) 0.0424(10) 0.0435(10) 0.0110(8) 0.0108(8) 0.0194(8)
    C2 0.0456(11) 0.0496(11) 0.0509(12) 0.0213(9) 0.0184(9) 0.0258(9)
    C3 0.0473(11) 0.0668(13) 0.0562(13) 0.0304(11) 0.0239(10) 0.0309(11)
    C4 0.0409(11) 0.0706(14) 0.0581(13) 0.0201(10) 0.0243(10) 0.0321(12)
    C5 0.0439(11) 0.0504(11) 0.0528(12) 0.0113(9) 0.0182(9) 0.0250(10)
    C6 0.0419(10) 0.0449(11) 0.0531(12) 0.0181(9) 0.0180(9) 0.0240(9)
    C7 0.0803(19) 0.0633(16) 0.084(2) 0.0198(15) 0.0439(17) 0.0412(16)
    C8 0.087(2) 0.109(3) 0.098(2) 0.069(2) 0.0594(19) 0.064(2)
    C9 0.0359(9) 0.0433(10) 0.0375(10) 0.0137(8) 0.0111(8) 0.0175(8)
    C10 0.0381(10) 0.0464(11) 0.0447(11) 0.0129(8) 0.0076(8) 0.0207(9)
    C11 0.0488(12) 0.0432(11) 0.0479(12) 0.0105(9) 0.0056(9) 0.0153(9)
    C12 0.0634(14) 0.0495(12) 0.0467(12) 0.0260(11) 0.0127(10) 0.0120(10)
    C13 0.0475(11) 0.0623(13) 0.0435(11) 0.0258(10) 0.0140(9) 0.0157(10)
    C14 0.0365(10) 0.0518(11) 0.0404(10) 0.0141(9) 0.0103(8) 0.0131(9)
    C15 0.0668(18) 0.0488(15) 0.079(2) 0.0073(13) -0.0006(15) 0.0127(14)
    C16 0.0639(16) 0.093(2) 0.0667(18) 0.0435(17) 0.0220(15) 0.0102(16)
    C17 0.0345(9) 0.0346(9) 0.0435(10) 0.0132(7) 0.0170(8) 0.0164(8)
    C18 0.0431(10) 0.0394(10) 0.0453(11) 0.0158(8) 0.0205(8) 0.0191(8)
    C19 0.0430(10) 0.0332(9) 0.0508(11) 0.0101(8) 0.0226(9) 0.0137(9)
    C20 0.0388(10) 0.0391(10) 0.0475(11) 0.0075(8) 0.0123(9) 0.0115(9)
    C21 0.0408(10) 0.0410(10) 0.0428(11) 0.0144(8) 0.0122(8) 0.0168(8)
    C22 0.0382(10) 0.0351(9) 0.0477(11) 0.0101(8) 0.0158(8) 0.0187(8)
    C23 0.0576(14) 0.0456(13) 0.0674(15) 0.0077(11) 0.0273(12) 0.0216(12)
    C24 0.0612(16) 0.0544(14) 0.0514(14) 0.0100(12) 0.0050(11) 0.0234(12)
    F1A 0.156(6) 0.100(4) 0.199(9) 0.056(5) 0.140(7) 0.095(5)
    F2A 0.147(6) 0.0449(19) 0.087(3) 0.008(3) 0.025(3) 0.028(2)
    F3A 0.122(5) 0.106(4) 0.112(4) 0.048(4) 0.041(4) 0.082(3)
    F1B 0.126(8) 0.108(6) 0.062(6) 0.012(5) 0.039(5) 0.059(4)
    F2B 0.131(9) 0.079(7) 0.196(14) -0.035(6) -0.045(8) 0.094(9)
    F3B 0.172(17) 0.151(14) 0.28(2) 0.125(13) 0.168(16) 0.178(16)
    F4A 0.153(6) 0.162(5) 0.219(9) 0.124(5) 0.154(6) 0.131(6)
    F5A 0.138(4) 0.082(3) 0.185(8) 0.075(3) 0.027(5) 0.016(4)
    F6A 0.191(8) 0.279(10) 0.141(4) 0.204(8) 0.107(6) 0.152(6)
    F4B 0.152(11) 0.130(8) 0.209(14) 0.112(8) 0.119(11) 0.109(9)
    F5B 0.077(6) 0.133(7) 0.193(15) 0.075(6) -0.001(6) 0.025(8)
    F6B 0.189(15) 0.206(15) 0.096(6) 0.162(14) 0.088(8) 0.075(8)
    F7A 0.129(8) 0.337(18) 0.133(7) 0.135(11) 0.106(7) 0.128(10)
    F8A 0.103(4) 0.117(5) 0.245(14) 0.081(4) 0.045(7) 0.035(7)
    F9A 0.044(3) 0.141(5) 0.100(7) 0.043(3) 0.000(3) -0.015(5)
    F7B 0.089(5) 0.136(7) 0.263(15) 0.059(4) 0.118(8) 0.111(7)
    F8B 0.087(3) 0.101(5) 0.108(6) 0.054(4) 0.041(3) -0.008(4)
    F9B 0.094(8) 0.283(17) 0.092(8) 0.119(10) 0.042(6) 0.098(10)
    F10A 0.097(5) 0.083(4) 0.093(5) -0.011(3) -0.048(4) 0.029(4)
    F11A 0.076(5) 0.111(5) 0.111(4) -0.028(3) 0.020(3) 0.037(3)
    F12A 0.093(4) 0.052(4) 0.230(12) 0.018(3) 0.008(7) -0.044(5)
    F10B 0.131(8) 0.055(5) 0.108(5) -0.022(5) -0.014(5) 0.037(5)
    F11B 0.157(9) 0.101(6) 0.063(3) -0.033(6) -0.031(4) 0.014(4)
    F12B 0.042(3) 0.084(7) 0.32(2) 0.004(3) 0.003(9) -0.052(10)
    F13A 0.117(4) 0.0482(17) 0.0828(18) -0.024(2) 0.0195(18) 0.0112(12)
    F14A 0.0812(16) 0.061(2) 0.141(3) 0.0181(15) 0.033(2) 0.065(2)
    F15A 0.096(3) 0.075(2) 0.185(6) 0.042(2) 0.105(4) 0.071(3)
    F13B 0.050(5) 0.114(11) 0.152(12) -0.021(6) 0.003(6) 0.084(10)
    F14B 0.181(19) 0.039(7) 0.34(3) 0.065(11) 0.207(19) 0.072(13)
    F15B 0.189(18) 0.103(10) 0.097(9) -0.053(12) 0.077(12) 0.036(6)
    F16A 0.054(3) 0.098(5) 0.101(4) 0.036(3) 0.010(2) 0.063(4)
    F17A 0.111(5) 0.066(4) 0.045(3) 0.003(5) -0.007(3) 0.013(2)
    F18A 0.078(4) 0.111(6) 0.065(4) -0.003(4) 0.012(2) 0.059(4)
    F16B 0.093(7) 0.223(18) 0.171(12) 0.108(10) 0.048(7) 0.149(13)
    F17B 0.205(18) 0.109(11) 0.039(6) 0.080(10) 0.038(8) 0.028(6)
    F18B 0.082(7) 0.052(5) 0.070(6) 0.018(5) 0.005(4) 0.035(4)
_geom_special_details
;
 All esds (except the esd in the dihedral angle between two l.s. planes)
 are estimated using the full covariance matrix.  The cell esds are taken
 into account individually in the estimation of esds in distances, angles
 and torsion angles; correlations between esds in cell parameters are only
 used when they are defined by crystal symmetry.  An approximate (isotropic)
 treatment of cell esds is used for estimating esds involving l.s. planes.
;
loop_
    _geom_bond_atom_site_label_1
    _geom_bond_atom_site_label_2
    _geom_bond_site_symmetry_2
    _geom_bond_distance
    _geom_bond_publ_flag
    P1 O1 . 1.4726(15) ?
    P1 C9 . 1.8122(19) ?
    P1 C17 . 1.8160(19) ?
    P1 C1 . 1.8163(19) ?
    C1 C6 . 1.386(3) ?
    C1 C2 . 1.387(3) ?
    C2 C3 . 1.386(3) ?
    C2 H2A . 0.9300 ?
    C3 C4 . 1.376(3) ?
    C3 C8 . 1.500(3) ?
    C4 C5 . 1.379(3) ?
    C4 H4A . 0.9300 ?
    C5 C6 . 1.392(3) ?
    C5 C7 . 1.498(3) ?
    C6 H6A . 0.9300 ?
    C7 F3B . 1.286(19) ?
    C7 F2A . 1.287(7) ?
    C7 F1B . 1.320(13) ?
    C7 F1A . 1.321(8) ?
    C7 F3A . 1.323(11) ?
    C7 F2B . 1.368(15) ?
    C8 F5B . 1.232(10) ?
    C8 F5A . 1.263(6) ?
    C8 F6A . 1.285(7) ?
    C8 F6B . 1.293(8) ?
    C8 F4A . 1.341(5) ?
    C8 F4B . 1.374(10) ?
    C9 C14 . 1.387(3) ?
    C9 C10 . 1.393(3) ?
    C10 C11 . 1.384(3) ?
    C10 H10A . 0.9300 ?
    C11 C12 . 1.382(3) ?
    C11 C15 . 1.504(3) ?
    C12 C13 . 1.377(3) ?
    C12 H12A . 0.9300 ?
    C13 C14 . 1.390(3) ?
    C13 C16 . 1.500(3) ?
    C14 H14A . 0.9300 ?
    C15 F12B . 1.215(9) ?
    C15 F12A . 1.246(7) ?
    C15 F10B . 1.277(9) ?
    C15 F10A . 1.290(7) ?
    C15 F11B . 1.352(10) ?
    C15 F11A . 1.354(8) ?
    C16 F7A . 1.187(11) ?
    C16 F9B . 1.256(11) ?
    C16 F8B . 1.279(7) ?
    C16 F9A . 1.280(10) ?
    C16 F8A . 1.392(11) ?
    C16 F7B . 1.417(9) ?
    C17 C18 . 1.385(3) ?
    C17 C22 . 1.394(3) ?
    C18 C19 . 1.391(3) ?
    C18 H18A . 0.9300 ?
    C19 C20 . 1.377(3) ?
    C19 C23 . 1.506(3) ?
    C20 C21 . 1.389(3) ?
    C20 H20A . 0.9300 ?
    C21 C22 . 1.383(3) ?
    C21 C24 . 1.496(3) ?
    C22 H22A . 0.9300 ?
    C23 F14B . 1.117(9) ?
    C23 F15B . 1.268(16) ?
    C23 F15A . 1.277(4) ?
    C23 F13A . 1.317(4) ?
    C23 F14A . 1.346(4) ?
    C23 F13B . 1.412(10) ?
    C24 F16B . 1.11(3) ?
    C24 F17A . 1.308(11) ?
    C24 F18A . 1.327(11) ?
    C24 F18B . 1.330(17) ?
    C24 F17B . 1.33(2) ?
    C24 F16A . 1.436(15) ?
loop_
    _geom_angle_atom_site_label_1
    _geom_angle_atom_site_label_2
    _geom_angle_atom_site_label_3
    _geom_angle_site_symmetry_1
    _geom_angle_site_symmetry_3
    _geom_angle
    _geom_angle_publ_flag
    O1 P1 C9 . . 114.30(9) ?
    O1 P1 C17 . . 111.18(8) ?
    C9 P1 C17 . . 107.20(8) ?
    O1 P1 C1 . . 113.04(8) ?
    C9 P1 C1 . . 105.36(9) ?
    C17 P1 C1 . . 105.12(8) ?
    C6 C1 C2 . . 119.39(18) ?
    C6 C1 P1 . . 123.91(14) ?
    C2 C1 P1 . . 116.70(15) ?
    C3 C2 C1 . . 120.0(2) ?
    C3 C2 H2A . . 120.0 ?
    C1 C2 H2A . . 120.0 ?
    C4 C3 C2 . . 120.7(2) ?
    C4 C3 C8 . . 120.1(2) ?
    C2 C3 C8 . . 119.2(2) ?
    C3 C4 C5 . . 119.53(19) ?
    C3 C4 H4A . . 120.2 ?
    C5 C4 H4A . . 120.2 ?
    C4 C5 C6 . . 120.4(2) ?
    C4 C5 C7 . . 120.3(2) ?
    C6 C5 C7 . . 119.3(2) ?
    C1 C6 C5 . . 120.01(18) ?
    C1 C6 H6A . . 120.0 ?
    C5 C6 H6A . . 120.0 ?
    F3B C7 F2A . . 86.2(14) ?
    F3B C7 F1B . . 108.0(14) ?
    F2A C7 F1B . . 118.1(8) ?
    F3B C7 F1A . . 118.5(11) ?
    F2A C7 F1A . . 104.9(7) ?
    F2A C7 F3A . . 104.5(7) ?
    F1B C7 F3A . . 92.2(9) ?
    F1A C7 F3A . . 105.4(8) ?
    F3B C7 F2B . . 110.3(12) ?
    F1B C7 F2B . . 108.4(11) ?
    F1A C7 F2B . . 92.6(10) ?
    F3A C7 F2B . . 128.3(13) ?
    F3B C7 C5 . . 114.7(9) ?
    F2A C7 C5 . . 115.9(5) ?
    F1B C7 C5 . . 111.4(7) ?
    F1A C7 C5 . . 113.4(4) ?
    F3A C7 C5 . . 111.8(6) ?
    F2B C7 C5 . . 103.9(8) ?
    F5B C8 F5A . . 126.4(6) ?
    F5A C8 F6A . . 110.9(6) ?
    F5B C8 F6B . . 108.5(8) ?
    F5A C8 F6B . . 57.5(8) ?
    F6A C8 F6B . . 133.5(5) ?
    F5B C8 F4A . . 65.5(10) ?
    F5A C8 F4A . . 109.6(5) ?
    F6A C8 F4A . . 102.7(5) ?
    F6B C8 F4A . . 54.4(8) ?
    F5B C8 F4B . . 96.6(8) ?
    F5A C8 F4B . . 48.0(6) ?
    F6A C8 F4B . . 66.4(7) ?
    F6B C8 F4B . . 101.1(9) ?
    F4A C8 F4B . . 136.2(4) ?
    F5B C8 C3 . . 119.3(6) ?
    F5A C8 C3 . . 112.2(3) ?
    F6A C8 C3 . . 110.6(4) ?
    F6B C8 C3 . . 115.2(4) ?
    F4A C8 C3 . . 110.3(3) ?
    F4B C8 C3 . . 113.1(4) ?
    C14 C9 C10 . . 119.36(18) ?
    C14 C9 P1 . . 122.02(14) ?
    C10 C9 P1 . . 118.42(14) ?
    C11 C10 C9 . . 119.79(18) ?
    C11 C10 H10A . . 120.1 ?
    C9 C10 H10A . . 120.1 ?
    C12 C11 C10 . . 120.84(18) ?
    C12 C11 C15 . . 120.3(2) ?
    C10 C11 C15 . . 118.9(2) ?
    C13 C12 C11 . . 119.3(2) ?
    C13 C12 H12A . . 120.3 ?
    C11 C12 H12A . . 120.3 ?
    C12 C13 C14 . . 120.58(19) ?
    C12 C13 C16 . . 120.3(2) ?
    C14 C13 C16 . . 119.1(2) ?
    C9 C14 C13 . . 120.04(18) ?
    C9 C14 H14A . . 120.0 ?
    C13 C14 H14A . . 120.0 ?
    F12B C15 F12A . . 125.6(6) ?
    F12B C15 F10B . . 110.1(12) ?
    F12B C15 F10A . . 59.9(12) ?
    F12A C15 F10A . . 113.0(7) ?
    F10B C15 F10A . . 132.8(6) ?
    F12B C15 F11B . . 107.1(10) ?
    F12A C15 F11B . . 67.5(6) ?
    F10B C15 F11B . . 97.3(8) ?
    F10A C15 F11B . . 52.6(6) ?
    F12A C15 F11A . . 105.5(8) ?
    F10B C15 F11A . . 77.7(7) ?
    F10A C15 F11A . . 101.5(6) ?
    F11B C15 F11A . . 139.0(6) ?
    F12B C15 C11 . . 116.7(4) ?
    F12A C15 C11 . . 115.2(5) ?
    F10B C15 C11 . . 113.1(6) ?
    F10A C15 C11 . . 111.6(4) ?
    F11B C15 C11 . . 110.5(4) ?
    F11A C15 C11 . . 108.7(4) ?
    F7A C16 F9B . . 126.0(9) ?
    F7A C16 F8B . . 67.9(8) ?
    F9B C16 F8B . . 112.0(8) ?
    F7A C16 F9A . . 112.2(10) ?
    F8B C16 F9A . . 124.6(7) ?
    F7A C16 F8A . . 109.7(7) ?
    F9B C16 F8A . . 80.4(9) ?
    F9A C16 F8A . . 100.0(9) ?
    F9B C16 F7B . . 101.4(8) ?
    F8B C16 F7B . . 100.6(6) ?
    F9A C16 F7B . . 82.5(9) ?
    F8A C16 F7B . . 136.6(8) ?
    F7A C16 C13 . . 112.9(6) ?
    F9B C16 C13 . . 113.6(7) ?
    F8B C16 C13 . . 116.5(4) ?
    F9A C16 C13 . . 113.4(6) ?
    F8A C16 C13 . . 107.7(6) ?
    F7B C16 C13 . . 110.8(5) ?
    C18 C17 C22 . . 119.66(17) ?
    C18 C17 P1 . . 117.27(15) ?
    C22 C17 P1 . . 122.98(14) ?
    C17 C18 C19 . . 119.98(19) ?
    C17 C18 H18A . . 120.0 ?
    C19 C18 H18A . . 120.0 ?
    C20 C19 C18 . . 120.43(18) ?
    C20 C19 C23 . . 120.03(18) ?
    C18 C19 C23 . . 119.5(2) ?
    C19 C20 C21 . . 119.68(18) ?
    C19 C20 H20A . . 120.2 ?
    C21 C20 H20A . . 120.2 ?
    C22 C21 C20 . . 120.38(19) ?
    C22 C21 C24 . . 121.32(18) ?
    C20 C21 C24 . . 118.29(18) ?
    C21 C22 C17 . . 119.86(17) ?
    C21 C22 H22A . . 120.1 ?
    C17 C22 H22A . . 120.1 ?
    F14B C23 F15B . . 117.7(15) ?
    F14B C23 F15A . . 128.5(7) ?
    F14B C23 F13A . . 55(2) ?
    F15B C23 F13A . . 133.0(8) ?
    F15A C23 F13A . . 109.2(3) ?
    F14B C23 F14A . . 50(2) ?
    F15B C23 F14A . . 76.9(14) ?
    F15A C23 F14A . . 105.2(3) ?
    F13A C23 F14A . . 103.7(3) ?
    F14B C23 F13B . . 104.7(14) ?
    F15B C23 F13B . . 95.3(11) ?
    F15A C23 F13B . . 62.9(10) ?
    F13A C23 F13B . . 53.5(10) ?
    F14A C23 F13B . . 139.5(5) ?
    F14B C23 C19 . . 117.4(6) ?
    F15B C23 C19 . . 110.3(7) ?
    F15A C23 C19 . . 113.7(3) ?
    F13A C23 C19 . . 112.7(2) ?
    F14A C23 C19 . . 111.5(2) ?
    F13B C23 C19 . . 108.5(5) ?
    F16B C24 F17A . . 97.2(13) ?
    F16B C24 F18A . . 110.4(12) ?
    F17A C24 F18A . . 108.7(7) ?
    F16B C24 F18B . . 99.9(13) ?
    F17A C24 F18B . . 113.2(9) ?
    F16B C24 F17B . . 112.9(19) ?
    F18A C24 F17B . . 96.7(14) ?
    F18B C24 F17B . . 103.4(16) ?
    F17A C24 F16A . . 101.4(7) ?
    F18A C24 F16A . . 109.1(9) ?
    F18B C24 F16A . . 98.5(9) ?
    F17B C24 F16A . . 117(2) ?
    F16B C24 C21 . . 114.0(12) ?
    F17A C24 C21 . . 114.0(7) ?
    F18A C24 C21 . . 111.6(6) ?
    F18B C24 C21 . . 116.0(8) ?
    F17B C24 C21 . . 109.9(12) ?
    F16A C24 C21 . . 111.6(4) ?
loop_
    _geom_torsion_atom_site_label_1
    _geom_torsion_atom_site_label_2
    _geom_torsion_atom_site_label_3
    _geom_torsion_atom_site_label_4
    _geom_torsion_site_symmetry_1
    _geom_torsion_site_symmetry_2
    _geom_torsion_site_symmetry_3
    _geom_torsion_site_symmetry_4
    _geom_torsion
    _geom_torsion_publ_flag
    O1 P1 C1 C6 . . . . 150.78(16) ?
    C9 P1 C1 C6 . . . . 25.28(19) ?
    C17 P1 C1 C6 . . . . -87.79(17) ?
    O1 P1 C1 C2 . . . . -28.91(18) ?
    C9 P1 C1 C2 . . . . -154.40(15) ?
    C17 P1 C1 C2 . . . . 92.53(16) ?
    C6 C1 C2 C3 . . . . -0.2(3) ?
    P1 C1 C2 C3 . . . . 179.48(16) ?
    C1 C2 C3 C4 . . . . -0.5(3) ?
    C1 C2 C3 C8 . . . . -179.6(2) ?
    C2 C3 C4 C5 . . . . 0.7(3) ?
    C8 C3 C4 C5 . . . . 179.8(2) ?
    C3 C4 C5 C6 . . . . -0.3(3) ?
    C3 C4 C5 C7 . . . . -177.3(2) ?
    C2 C1 C6 C5 . . . . 0.7(3) ?
    P1 C1 C6 C5 . . . . -179.01(15) ?
    C4 C5 C6 C1 . . . . -0.4(3) ?
    C7 C5 C6 C1 . . . . 176.6(2) ?
    C4 C5 C7 F3B . . . . -160(2) ?
    C6 C5 C7 F3B . . . . 23(2) ?
    C4 C5 C7 F2A . . . . 101.8(7) ?
    C6 C5 C7 F2A . . . . -75.3(7) ?
    C4 C5 C7 F1B . . . . -37.0(9) ?
    C6 C5 C7 F1B . . . . 145.9(9) ?
    C4 C5 C7 F1A . . . . -19.6(9) ?
    C6 C5 C7 F1A . . . . 163.3(9) ?
    C4 C5 C7 F3A . . . . -138.6(5) ?
    C6 C5 C7 F3A . . . . 44.3(6) ?
    C4 C5 C7 F2B . . . . 79.5(15) ?
    C6 C5 C7 F2B . . . . -97.6(15) ?
    C4 C3 C8 F5B . . . . -78.3(16) ?
    C2 C3 C8 F5B . . . . 100.9(16) ?
    C4 C3 C8 F5A . . . . 116.9(9) ?
    C2 C3 C8 F5A . . . . -64.0(9) ?
    C4 C3 C8 F6A . . . . -118.7(8) ?
    C2 C3 C8 F6A . . . . 60.5(8) ?
    C4 C3 C8 F6B . . . . 53.5(15) ?
    C2 C3 C8 F6B . . . . -127.4(15) ?
    C4 C3 C8 F4A . . . . -5.7(8) ?
    C2 C3 C8 F4A . . . . 173.4(7) ?
    C4 C3 C8 F4B . . . . 169.1(12) ?
    C2 C3 C8 F4B . . . . -11.7(13) ?
    O1 P1 C9 C14 . . . . 98.19(17) ?
    C17 P1 C9 C14 . . . . -25.50(19) ?
    C1 P1 C9 C14 . . . . -137.10(17) ?
    O1 P1 C9 C10 . . . . -76.64(17) ?
    C17 P1 C9 C10 . . . . 159.67(16) ?
    C1 P1 C9 C10 . . . . 48.06(18) ?
    C14 C9 C10 C11 . . . . 1.7(3) ?
    P1 C9 C10 C11 . . . . 176.64(16) ?
    C9 C10 C11 C12 . . . . -2.1(3) ?
    C9 C10 C11 C15 . . . . -180.0(2) ?
    C10 C11 C12 C13 . . . . 0.7(4) ?
    C15 C11 C12 C13 . . . . 178.5(2) ?
    C11 C12 C13 C14 . . . . 1.1(4) ?
    C11 C12 C13 C16 . . . . -177.0(3) ?
    C10 C9 C14 C13 . . . . 0.1(3) ?
    P1 C9 C14 C13 . . . . -174.68(17) ?
    C12 C13 C14 C9 . . . . -1.5(3) ?
    C16 C13 C14 C9 . . . . 176.6(2) ?
    C12 C11 C15 F12B . . . . 173(2) ?
    C10 C11 C15 F12B . . . . -9(2) ?
    C12 C11 C15 F12A . . . . 10.3(14) ?
    C10 C11 C15 F12A . . . . -171.8(13) ?
    C12 C11 C15 F10B . . . . 44.2(9) ?
    C10 C11 C15 F10B . . . . -137.9(8) ?
    C12 C11 C15 F10A . . . . -120.4(10) ?
    C10 C11 C15 F10A . . . . 57.5(10) ?
    C12 C11 C15 F11B . . . . -63.8(13) ?
    C10 C11 C15 F11B . . . . 114.2(13) ?
    C12 C11 C15 F11A . . . . 128.4(6) ?
    C10 C11 C15 F11A . . . . -53.6(7) ?
    C12 C13 C16 F7A . . . . 88.9(15) ?
    C14 C13 C16 F7A . . . . -89.2(15) ?
    C12 C13 C16 F9B . . . . -119.3(12) ?
    C14 C13 C16 F9B . . . . 62.5(12) ?
    C12 C13 C16 F8B . . . . 13.2(11) ?
    C14 C13 C16 F8B . . . . -165.0(10) ?
    C12 C13 C16 F9A . . . . -142.0(9) ?
    C14 C13 C16 F9A . . . . 39.9(9) ?
    C12 C13 C16 F8A . . . . -32.3(13) ?
    C14 C13 C16 F8A . . . . 149.6(13) ?
    C12 C13 C16 F7B . . . . 127.3(10) ?
    C14 C13 C16 F7B . . . . -50.9(10) ?
    O1 P1 C17 C18 . . . . -8.74(17) ?
    C9 P1 C17 C18 . . . . 116.84(15) ?
    C1 P1 C17 C18 . . . . -131.39(14) ?
    O1 P1 C17 C22 . . . . 167.85(15) ?
    C9 P1 C17 C22 . . . . -66.56(17) ?
    C1 P1 C17 C22 . . . . 45.21(17) ?
    C22 C17 C18 C19 . . . . 0.8(3) ?
    P1 C17 C18 C19 . . . . 177.48(14) ?
    C17 C18 C19 C20 . . . . -0.8(3) ?
    C17 C18 C19 C23 . . . . 179.34(18) ?
    C18 C19 C20 C21 . . . . 0.3(3) ?
    C23 C19 C20 C21 . . . . -179.81(19) ?
    C19 C20 C21 C22 . . . . 0.2(3) ?
    C19 C20 C21 C24 . . . . -179.0(2) ?
    C20 C21 C22 C17 . . . . -0.2(3) ?
    C24 C21 C22 C17 . . . . 178.99(19) ?
    C18 C17 C22 C21 . . . . -0.3(3) ?
    P1 C17 C22 C21 . . . . -176.79(14) ?
    C20 C19 C23 F14B . . . . -93(3) ?
    C18 C19 C23 F14B . . . . 87(3) ?
    C20 C19 C23 F15B . . . . 128.5(17) ?
    C18 C19 C23 F15B . . . . -51.6(17) ?
    C20 C19 C23 F15A . . . . 93.1(4) ?
    C18 C19 C23 F15A . . . . -87.0(4) ?
    C20 C19 C23 F13A . . . . -31.9(5) ?
    C18 C19 C23 F13A . . . . 148.0(4) ?
    C20 C19 C23 F14A . . . . -148.1(3) ?
    C18 C19 C23 F14A . . . . 31.8(4) ?
    C20 C19 C23 F13B . . . . 25.4(14) ?
    C18 C19 C23 F13B . . . . -154.8(14) ?
    C22 C21 C24 F16B . . . . 115.3(11) ?
    C20 C21 C24 F16B . . . . -65.5(12) ?
    C22 C21 C24 F17A . . . . -134.3(7) ?
    C20 C21 C24 F17A . . . . 44.9(7) ?
    C22 C21 C24 F18A . . . . -10.7(9) ?
    C20 C21 C24 F18A . . . . 168.5(8) ?
    C22 C21 C24 F18B . . . . 0.0(9) ?
    C20 C21 C24 F18B . . . . 179.2(9) ?
    C22 C21 C24 F17B . . . . -117(2) ?
    C20 C21 C24 F17B . . . . 62(2) ?
    C22 C21 C24 F16A . . . . 111.6(3) ?
    C20 C21 C24 F16A . . . . -69.2(4) ?
loop_
    _geom_hbond_atom_site_label_D
    _geom_hbond_atom_site_label_H
    _geom_hbond_atom_site_label_A
    _geom_hbond_site_symmetry_A
    _geom_hbond_distance_DH
    _geom_hbond_distance_HA
    _geom_hbond_distance_DA
    _geom_hbond_angle_DHA
    _geom_hbond_publ_flag
    C18 H18A O1 . 0.93 2.58 2.992(3) 108 y
    C10 H10A O1 2_665 0.93 2.38 3.203(3) 147 y
    C20 H20A F10A 1_666 0.93 2.50 3.418(12) 167 y
