# Supplementary material for: Tris[3,5-bis­(trifluoro­meth­yl)phen­yl]phosphine oxide
Source: Acta Crystallogr Sect E Struct Rep Online. 2009 Apr 22;65(Pt 5):o1080. doi: 10.1107/S1600536809013488 (PMC2977759; doi:10.1107/S1600536809013488)
Supplement: Supplementary file 2 [file e-65-o1080-Isup2.hkl]

# 
# h,k,l, Fc-squared, Fo-squared, sigma(Fo-squared) and status flag 
# 
data_I
_shelx_title ' OMAR42m in P-1' 
_shelx_refln_list_code          4 
_shelx_F_calc_maximum      162.63 
_exptl_crystal_F_000       676.00 
_reflns_d_resolution_high  0.8409 
 
loop_ 
 _symmetry_equiv_pos_as_xyz 
 'x, y, z' 
 '-x, -y, -z' 
 
_cell_length_a    10.7937 
_cell_length_b    11.8786 
_cell_length_c    12.5066 
_cell_angle_alpha 111.065 
_cell_angle_beta  103.645 
_cell_angle_gamma 106.562 
 
_shelx_F_squared_multiplier     1.000 
 
loop_ 
 _refln_index_h 
 _refln_index_k 
 _refln_index_l 
 _refln_F_squared_calc 
 _refln_F_squared_meas 
 _refln_F_squared_sigma 
 _refln_observed_status 
   1   0   0       53.43       55.13      2.18 o 
   2   0   0     1644.75     1526.25     39.62 o 
   3   0   0     2653.72     2451.08     63.21 o 
   4   0   0       12.17       14.69      1.53 o 
   5   0   0      267.46      276.90      6.74 o 
   6   0   0       47.55       45.65      2.00 o 
   7   0   0       19.60       15.95      1.91 o 
   8   0   0      547.90      572.00     20.27 o 
   9   0   0       45.98       46.58      2.98 o 
  10   0   0       15.02       13.33      3.91 o 
  11   0   0       15.06       13.29      3.60 o 
 -11   1   0        6.41        6.43      3.27 o 
 -10   1   0       30.27       29.80      2.75 o 
  -9   1   0       29.76       33.17      2.58 o 
  -8   1   0        4.57        2.75      1.59 o 
  -7   1   0       92.91       85.98      3.66 o 
  -6   1   0     1098.72     1118.06     27.04 o 
  -5   1   0        0.21        0.21      1.20 o 
  -4   1   0     1207.27     1267.55     33.40 o 
  -3   1   0      739.86      707.29     18.93 o 
  -2   1   0      667.38      670.81     17.90 o 
  -1   1   0      291.12      269.41      6.27 o 
   0   1   0     1073.64      993.37     21.42 o 
   1   1   0     1823.36     1785.01     38.05 o 
   2   1   0     1350.32     1235.92     26.62 o 
   3   1   0      170.00      171.12      9.05 o 
   4   1   0     1704.06     1660.03     35.65 o 
   5   1   0      255.53      247.37      6.36 o 
   6   1   0      267.06      266.26      8.31 o 
   7   1   0       93.43       76.98      4.55 o 
   8   1   0      345.46      350.76     16.16 o 
   9   1   0        0.25       -0.46      2.34 o 
  10   1   0       86.10      110.98      7.55 o 
 -12   2   0        2.33        5.11      3.54 o 
 -11   2   0        8.48        5.53      2.06 o 
 -10   2   0       66.96       73.01      5.13 o 
  -9   2   0      160.79      154.19     10.65 o 
  -8   2   0       59.33       66.05      3.30 o 
  -7   2   0        3.28        4.23      1.58 o 
  -6   2   0       34.06       34.65      3.44 o 
  -5   2   0      897.45      924.56     24.67 o 
  -4   2   0     4845.54     4594.19    117.71 o 
  -3   2   0     8935.27     8330.41    175.18 o 
  -2   2   0     2570.64     2384.29     54.66 o 
  -1   2   0     5370.49     5085.59    129.88 o 
   0   2   0     1899.58     1805.01     38.48 o 
   1   2   0     3977.32     3929.07     83.00 o 
   2   2   0      447.45      445.78     10.13 o 
   3   2   0     1183.34     1231.11     26.65 o 
   4   2   0     1484.92     1488.43     32.11 o 
   5   2   0        4.24        4.56      1.21 o 
   6   2   0       81.64       75.27      3.21 o 
   8   2   0        3.08        4.18      2.94 o 
  10   2   0       61.53       73.10      6.27 o 
 -12   3   0       71.92       77.60      6.63 o 
 -11   3   0        2.16        3.51      1.91 o 
 -10   3   0       89.91       80.82      3.92 o 
  -9   3   0      124.82      124.18      4.97 o 
  -8   3   0       35.85       35.28      2.58 o 
  -7   3   0        0.07       -0.09      1.38 o 
  -6   3   0      335.92      414.09     11.84 o 
  -5   3   0        5.24        2.83      1.33 o 
  -4   3   0     1660.36     1595.78     34.26 o 
  -3   3   0      124.80      127.89      3.47 o 
  -2   3   0     1122.08     1194.56     31.29 o 
  -1   3   0     2646.44     2486.16     52.77 o 
   0   3   0     6082.37     5787.77    121.94 o 
   1   3   0     1166.95     1113.84     24.13 o 
   2   3   0      153.50      144.92      3.91 o 
   3   3   0     1428.43     1549.63     33.37 o 
   4   3   0      484.75      433.81     10.07 o 
   5   3   0      184.03      184.27      4.98 o 
   6   3   0       85.69       84.93      3.00 o 
   7   3   0       92.25       76.23      5.63 o 
   8   3   0        0.59        0.20      2.70 o 
   9   3   0       11.85       13.45      3.59 o 
 -12   4   0        0.09       -0.01      2.87 o 
 -11   4   0       25.39       21.03      2.62 o 
 -10   4   0      176.51      189.43      6.73 o 
  -9   4   0      131.49      136.00      5.24 o 
  -8   4   0        0.39        2.49      1.53 o 
  -7   4   0      191.29      188.71      6.27 o 
  -6   4   0      216.15      208.02      6.61 o 
  -5   4   0        0.66       -0.68      0.98 o 
  -4   4   0       62.16       69.19      2.34 o 
  -3   4   0     4324.68     4207.65     88.90 o 
  -2   4   0      422.74      433.53     11.46 o 
  -1   4   0      464.76      404.51      9.26 o 
   0   4   0      181.66      211.23      5.27 o 
   1   4   0      500.18      521.22     11.79 o 
   2   4   0       75.59       81.02      2.68 o 
   3   4   0     1050.93     1001.58     21.96 o 
   4   4   0        2.17        2.05      1.15 o 
   5   4   0      307.91      292.54      7.28 o 
   6   4   0       25.63       26.00      3.25 o 
   7   4   0      257.43      255.03     12.38 o 
   8   4   0       56.99       62.98      5.51 o 
   9   4   0       47.07       52.64      5.58 o 
 -12   5   0        5.62        5.88      2.18 o 
 -11   5   0        0.14       -1.01      1.59 o 
 -10   5   0      111.80      110.62      4.73 o 
  -9   5   0      398.22      401.11     11.90 o 
  -8   5   0        0.09        1.99      1.65 o 
  -7   5   0      108.63      113.16      4.32 o 
  -6   5   0      116.49      120.12      3.56 o 
  -5   5   0        0.01       -0.20      0.98 o 
  -4   5   0       87.79       90.23      2.81 o 
  -3   5   0        0.02        2.87      1.43 o 
  -2   5   0       26.03       30.48      2.01 o 
  -1   5   0      542.02      450.09     35.17 o 
   0   5   0      657.89      686.67     15.28 o 
   1   5   0      680.94      694.28     15.49 o 
   2   5   0      235.01      256.17      7.08 o 
   3   5   0        2.69        3.90      1.23 o 
   4   5   0       71.24       65.62      2.61 o 
   5   5   0      148.26      138.89      5.33 o 
   6   5   0       15.36       14.51      2.13 o 
   7   5   0       27.88       25.96      3.95 o 
   8   5   0        5.95        1.99      3.12 o 
 -12   6   0       32.25       38.57      3.13 o 
 -11   6   0       29.53       28.35      2.70 o 
 -10   6   0       42.91       47.00      3.09 o 
  -9   6   0       56.99       55.54      3.13 o 
  -8   6   0        0.15        0.66      1.55 o 
  -7   6   0       12.89       16.95      1.51 o 
  -6   6   0      112.30      105.64      3.28 o 
  -5   6   0      117.61       99.73      5.02 o 
  -4   6   0      111.73      110.86      6.00 o 
  -3   6   0      556.16      522.13     16.88 o 
  -2   6   0      171.58      174.74     16.87 o 
  -1   6   0      187.10      159.39     18.64 o 
   0   6   0        1.10        1.76      1.05 o 
   1   6   0      463.85      467.57     10.82 o 
   2   6   0      461.08      490.39     11.38 o 
   3   6   0      592.55      569.69     13.09 o 
   4   6   0      602.69      610.87     17.64 o 
   5   6   0       83.68       92.76      4.24 o 
   6   6   0      220.80      211.42      9.14 o 
   7   6   0        1.62        7.11      3.19 o 
 -12   7   0       20.98       26.16      4.14 o 
 -11   7   0        0.26        5.24      2.83 o 
 -10   7   0       17.82       17.11      2.28 o 
  -9   7   0      143.78      130.92      6.69 o 
  -8   7   0       31.28       32.42      2.38 o 
  -7   7   0      788.26      748.93     16.83 o 
  -6   7   0       28.32       33.94      2.41 o 
  -5   7   0      485.80      510.23     14.39 o 
  -4   7   0      733.60      736.14     20.12 o 
  -3   7   0      211.85      225.40      7.18 o 
  -2   7   0       12.24        8.82      1.23 o 
  -1   7   0       14.16       13.17      1.99 o 
   0   7   0      184.30      185.71      4.95 o 
   1   7   0        2.00        2.01      1.21 o 
   2   7   0        8.41       11.59      1.56 o 
   3   7   0       99.57       92.44      4.09 o 
   4   7   0        7.22        7.54      1.97 o 
   5   7   0        0.04        3.53      1.93 o 
   6   7   0       39.89       38.52      3.07 o 
 -12   8   0       16.75       21.36      4.06 o 
 -11   8   0        7.01        6.02      3.04 o 
 -10   8   0       31.85       36.09      4.24 o 
  -9   8   0        3.92        3.52      2.77 o 
  -8   8   0        0.51        1.44      2.70 o 
  -7   8   0      550.14      539.40     17.77 o 
  -6   8   0      152.11      147.59      5.35 o 
  -5   8   0        2.63        1.55      1.49 o 
  -4   8   0       11.26       10.36      2.59 o 
  -3   8   0      302.60      348.25     10.40 o 
  -2   8   0        2.34        4.68      1.67 o 
  -1   8   0        3.54        4.34      1.60 o 
   0   8   0      330.88      343.40     10.23 o 
   1   8   0      892.74      886.25     19.73 o 
   2   8   0      199.30      200.92      6.91 o 
   3   8   0        1.46        2.27      1.66 o 
   4   8   0        3.63        1.99      1.76 o 
   5   8   0       68.98       68.77      3.90 o 
 -11   9   0       22.07       29.96      4.31 o 
 -10   9   0       16.47       14.20      3.38 o 
  -9   9   0       15.21       16.09      3.29 o 
  -8   9   0       37.76       38.98      2.85 o 
  -7   9   0       26.48       29.37      2.55 o 
  -6   9   0       46.36       42.99      2.82 o 
  -5   9   0       80.39       73.13      5.04 o 
  -4   9   0       39.52       39.09      2.72 o 
  -3   9   0      169.49      169.16      5.97 o 
  -2   9   0      374.24      366.89     10.94 o 
  -1   9   0       29.82       28.86      5.84 o 
   0   9   0      205.79      213.28      7.08 o 
   1   9   0       88.80       86.62      5.99 o 
   2   9   0       50.88       59.29      5.03 o 
   3   9   0       56.32       46.64      4.61 o 
   4   9   0        5.82       13.56      3.61 o 
 -11  10   0       18.73       15.58      3.80 o 
  -9  10   0      131.65      106.00      6.71 o 
  -8  10   0      164.03      157.63      6.41 o 
  -7  10   0       12.01       14.38      2.29 o 
  -6  10   0       13.17       13.28      2.13 o 
  -5  10   0      204.93      199.09      6.85 o 
  -4  10   0        0.17        0.19      1.76 o 
  -3  10   0        0.73       -1.29      1.63 o 
  -2  10   0       60.93       64.50      5.68 o 
  -1  10   0        8.95        8.79      2.02 o 
   0  10   0        0.01        0.71      2.71 o 
   1  10   0        0.34        1.24      2.68 o 
   2  10   0       11.80        9.30      3.21 o 
   3  10   0        8.73        8.31      3.34 o 
 -10  11   0       32.91       34.07      4.46 o 
  -9  11   0       75.90       72.20      5.65 o 
  -8  11   0       19.27       25.20      2.75 o 
  -7  11   0       21.58       18.19      2.45 o 
  -6  11   0       67.50       77.30      3.98 o 
  -5  11   0       21.80       20.16      3.64 o 
  -4  11   0        5.70        5.31      1.96 o 
  -3  11   0       33.89       36.61      3.40 o 
  -2  11   0       63.84       67.06      3.65 o 
  -1  11   0       17.11       21.91      4.04 o 
   0  11   0        3.69        3.60      3.03 o 
   1  11   0       34.35       26.51      4.03 o 
   2  11   0       19.25       14.65      3.59 o 
  -8  12   0       15.23       17.47      2.69 o 
  -7  12   0       49.54       49.33      3.44 o 
  -6  12   0        4.71        4.38      2.10 o 
  -5  12   0       16.46       12.22      2.29 o 
  -4  12   0       71.35       75.80      3.99 o 
  -3  12   0       53.80       62.78      7.88 o 
  -2  12   0       28.74       32.29      4.49 o 
  -1  12   0       20.68       21.79      4.19 o 
   0  12   0        0.03        1.92      2.95 o 
  -6  13   0       27.23       28.91      2.92 o 
  -5  13   0        1.83        3.11      2.05 o 
  -4  13   0       44.12       45.78      5.45 o 
   2 -13   1        0.26       -0.01      2.63 o 
   3 -13   1       89.21      101.73      7.27 o 
   4 -13   1        3.11        2.28      1.96 o 
   5 -13   1        8.72        7.40      2.25 o 
   6 -13   1       43.57       45.50      3.38 o 
   7 -13   1       30.14       34.95      3.13 o 
   0 -12   1       10.93        9.46      3.61 o 
   1 -12   1        6.62        6.05      3.24 o 
   2 -12   1       45.90       43.55      4.81 o 
   3 -12   1       16.22       16.85      3.01 o 
   4 -12   1       16.61       16.31      3.19 o 
   5 -12   1        0.29        0.65      1.87 o 
   6 -12   1       43.46       56.82      3.45 o 
   7 -12   1        9.61        6.60      2.14 o 
   8 -12   1       28.51       31.26      3.06 o 
   9 -12   1        5.46        6.77      3.47 o 
  -2 -11   1       32.88       38.93      4.67 o 
  -1 -11   1        5.53        6.27      3.14 o 
   0 -11   1       27.21       20.63      3.92 o 
   1 -11   1        4.17        2.09      2.68 o 
   2 -11   1       28.02       24.25      2.51 o 
   3 -11   1      183.23      189.16      6.66 o 
   4 -11   1        4.27        5.14      2.29 o 
   5 -11   1       11.68       14.07      2.17 o 
   6 -11   1       17.72       17.88      2.36 o 
   7 -11   1        0.06        1.05      1.85 o 
   8 -11   1       65.52       67.98      3.87 o 
  10 -11   1        7.62        9.61      3.17 o 
  -4 -10   1        0.06        2.93      3.14 o 
  -3 -10   1       21.49       23.82      3.78 o 
  -2 -10   1        1.34        5.53      3.00 o 
  -1 -10   1        1.34        0.21      2.59 o 
   1 -10   1        0.49        1.29      1.62 o 
   2 -10   1      401.46      389.52     11.54 o 
   3 -10   1      365.37      397.30     11.83 o 
   4 -10   1        4.20        3.30      1.75 o 
   5 -10   1       12.08        7.40      1.99 o 
   6 -10   1        0.14        0.83      1.61 o 
   7 -10   1       23.26       23.10      3.81 o 
   8 -10   1        9.34        7.92      3.07 o 
   9 -10   1       25.31       19.85      3.74 o 
  10 -10   1       13.91       17.12      3.78 o 
  11 -10   1       10.26        9.09      3.35 o 
  -5  -9   1       16.55       18.58      3.79 o 
  -4  -9   1       10.18        8.40      3.05 o 
  -3  -9   1      138.15      118.41      7.08 o 
  -2  -9   1       28.13       25.58      3.65 o 
  -1  -9   1      153.34      151.27      8.25 o 
   0  -9   1      260.60      249.65     18.77 o 
   1  -9   1      273.41      294.25     12.27 o 
   2  -9   1        0.95        2.96      2.55 o 
   3  -9   1       87.84       84.95      3.78 o 
   4  -9   1       49.41       51.08      2.96 o 
   5  -9   1       70.92       73.95      3.55 o 
   6  -9   1       25.37       22.82      2.31 o 
   7  -9   1        0.02        1.57      1.67 o 
   8  -9   1      157.67      147.47      7.95 o 
   9  -9   1       24.32       17.88      3.15 o 
  11  -9   1        0.13        1.59      2.78 o 
  -6  -8   1       41.68       41.70      3.23 o 
  -5  -8   1        0.25       -2.02      1.59 o 
  -4  -8   1        6.16        6.04      1.87 o 
  -3  -8   1        9.23       10.19      2.03 o 
  -2  -8   1       51.62       47.29      2.90 o 
  -1  -8   1      269.40      278.98      9.69 o 
   0  -8   1      102.25      100.14      3.75 o 
   1  -8   1       35.93       32.78      1.81 o 
   2  -8   1      133.08      140.57      5.04 o 
   3  -8   1       27.26       37.55      3.34 o 
   4  -8   1       60.03       55.35      2.96 o 
   5  -8   1        0.79        0.46      2.09 o 
   6  -8   1       53.91       52.46      2.97 o 
   7  -8   1      453.12      480.59     26.11 o 
   8  -8   1      177.51      162.75      8.31 o 
   9  -8   1       53.51       49.94      4.59 o 
  10  -8   1       14.29       16.79      3.44 o 
  11  -8   1       17.77       15.58      3.63 o 
  -7  -7   1       90.52      101.95      6.94 o 
  -6  -7   1        4.79        7.21      2.21 o 
  -5  -7   1       24.86       20.97      2.50 o 
  -4  -7   1        5.78        5.95      2.20 o 
  -3  -7   1      386.55      375.15     11.43 o 
  -2  -7   1      143.62      139.84      4.04 o 
  -1  -7   1        2.05        3.04      1.19 o 
   0  -7   1        5.51        6.38      1.38 o 
   1  -7   1      283.51      218.89     18.84 o 
   2  -7   1        9.12        9.50      1.22 o 
   3  -7   1      611.80      563.47     38.23 o 
   4  -7   1      251.06      253.98      7.85 o 
   5  -7   1        2.46        2.56      1.49 o 
   6  -7   1       36.27       41.32      2.53 o 
   7  -7   1        0.46        0.18      1.32 o 
   8  -7   1        0.91        1.39      2.49 o 
   9  -7   1      166.99      174.60      6.20 o 
  10  -7   1        2.53        6.07      2.01 o 
  11  -7   1       55.76       79.29      4.18 o 
  12  -7   1       14.29       15.79      2.56 o 
  -8  -6   1        9.97        6.99      3.34 o 
  -7  -6   1      247.50      229.03     11.53 o 
  -6  -6   1      218.68      222.22      7.69 o 
  -5  -6   1      107.60      117.29      4.80 o 
  -4  -6   1     1343.73     1329.65     36.44 o 
  -3  -6   1        0.67        0.42      1.14 o 
  -2  -6   1      197.10      205.17     10.47 o 
  -1  -6   1      373.78      339.25      8.08 o 
   0  -6   1      125.44      122.22      4.52 o 
   1  -6   1       94.81      100.44     11.16 o 
   2  -6   1      310.50      284.25     33.65 o 
   3  -6   1     1077.30     1067.13     34.27 o 
   4  -6   1      133.09      158.46      7.67 o 
   5  -6   1      500.68      464.79     26.67 o 
   6  -6   1        2.14        1.11      1.08 o 
   7  -6   1        3.12        3.88      1.16 o 
   8  -6   1       18.03       20.75      2.19 o 
   9  -6   1      143.82      128.04      5.03 o 
  10  -6   1       44.21       49.09      3.87 o 
  11  -6   1       73.69       69.23      6.70 o 
  12  -6   1        7.73       12.03      2.35 o 
  -9  -5   1        0.02       -1.11      2.96 o 
  -8  -5   1       19.69       23.71      3.99 o 
  -7  -5   1      162.77      176.10      9.42 o 
  -6  -5   1       83.79       77.88      6.66 o 
  -5  -5   1        1.95        3.23      1.85 o 
  -4  -5   1      209.25      210.70      5.50 o 
  -3  -5   1        2.69        2.27      1.14 o 
  -2  -5   1      175.09      166.02      4.45 o 
  -1  -5   1        5.57       11.15      1.25 o 
   0  -5   1      234.18      243.02      5.96 o 
   1  -5   1       51.47       49.04      3.94 o 
   2  -5   1      817.44      816.66     23.62 o 
   3  -5   1     1133.42     1098.43     29.00 o 
   4  -5   1     2707.41     2828.64     60.13 o 
   5  -5   1      425.27      440.22     13.26 o 
   6  -5   1        0.70        0.86      1.00 o 
   7  -5   1       43.26       51.25      2.82 o 
   8  -5   1       43.55       39.47      2.76 o 
   9  -5   1        4.85        5.47      1.95 o 
  10  -5   1        1.35        1.42      4.52 o 
  11  -5   1       76.56       77.88      4.58 o 
  12  -5   1        6.02        4.34      2.21 o 
  -9  -4   1        3.70       -1.76      2.64 o 
  -8  -4   1      176.12      191.25     10.16 o 
  -7  -4   1       54.03       60.63      4.44 o 
  -6  -4   1      628.16      619.09     17.84 o 
  -5  -4   1      344.96      341.91      8.26 o 
  -4  -4   1        0.02        1.28      1.19 o 
  -3  -4   1      442.39      466.84     10.72 o 
  -2  -4   1      301.35      379.53      8.84 o 
  -1  -4   1     1011.24      962.45     20.98 o 
   0  -4   1      450.13      479.43     10.84 o 
   1  -4   1       11.48       12.76      2.13 o 
   2  -4   1     2540.52     2397.56     61.86 o 
   3  -4   1       49.69       50.14      1.90 o 
   4  -4   1      266.43      290.25      6.96 o 
   5  -4   1     2975.28     2807.83    171.81 o 
   6  -4   1      131.07      114.22      6.15 o 
   7  -4   1      324.13      366.99     10.83 o 
   8  -4   1       12.34       10.51      1.94 o 
   9  -4   1       48.56       45.79      2.94 o 
  10  -4   1       96.35       97.35      5.36 o 
  11  -4   1       46.70       35.99      3.02 o 
  12  -4   1        1.44        0.00      1.83 o 
 -10  -3   1       48.02       58.23      5.75 o 
  -9  -3   1        0.19        0.86      2.63 o 
  -7  -3   1       84.48       84.06      4.72 o 
  -6  -3   1       18.31       18.37      1.57 o 
  -5  -3   1     1064.50     1046.41     22.93 o 
  -4  -3   1        3.54        5.16      1.12 o 
  -3  -3   1      443.27      460.01     10.51 o 
  -2  -3   1     9582.34     8846.58    186.04 o 
  -1  -3   1      190.92      182.15      4.59 o 
   0  -3   1     5583.55     5017.38    105.77 o 
   1  -3   1       51.76       53.07      4.62 o 
   2  -3   1       17.21       16.85      1.43 o 
   3  -3   1       20.54       24.35      1.32 o 
   4  -3   1     1010.21      980.89     21.37 o 
   5  -3   1      525.07      568.37     15.68 o 
   6  -3   1      516.45      545.32     15.23 o 
   7  -3   1        3.72        2.92      1.59 o 
   8  -3   1        2.07        1.59      1.57 o 
   9  -3   1       40.81       38.27      2.83 o 
  10  -3   1      128.36      126.68      5.25 o 
  11  -3   1        2.29        6.04      4.09 o 
 -10  -2   1       87.75       81.51      6.55 o 
  -8  -2   1        4.15        4.65      2.96 o 
  -7  -2   1        0.54       -0.62      1.33 o 
  -6  -2   1     1120.06     1131.23     26.93 o 
  -5  -2   1     1172.78     1217.66     26.47 o 
  -4  -2   1       42.47       42.86      2.22 o 
  -3  -2   1      224.95      232.03      9.18 o 
  -2  -2   1     2615.99     2530.98     65.14 o 
  -1  -2   1     4149.13     3686.14     94.39 o 
   0  -2   1      303.38      249.11      7.12 o 
   1  -2   1      884.84      805.40     29.25 o 
   2  -2   1    17295.78    13982.67    355.85 o 
   3  -2   1      214.88      234.46      6.33 o 
   4  -2   1      613.83      611.92     16.68 o 
   5  -2   1     2496.49     2502.31     64.79 o 
   6  -2   1       91.72       94.06      3.78 o 
   7  -2   1        1.40        3.05      1.51 o 
   8  -2   1        0.02        1.99      1.57 o 
   9  -2   1       45.27       42.94      2.93 o 
  10  -2   1      173.60      178.70      6.52 o 
  11  -2   1        0.59       -0.04      2.64 o 
 -11  -1   1       62.36       60.83      5.76 o 
 -10  -1   1       16.90        8.72      3.31 o 
  -9  -1   1       66.29       63.92      5.41 o 
  -8  -1   1      491.25      526.63     55.39 o 
  -7  -1   1        2.52        3.83      1.30 o 
  -6  -1   1      800.90      823.23     22.22 o 
  -5  -1   1      439.77      462.93     13.00 o 
  -4  -1   1        1.89        1.49      1.14 o 
  -3  -1   1     1248.73     1258.28     32.93 o 
  -2  -1   1     9363.40     8485.51    216.28 o 
  -1  -1   1      357.80      366.11     14.77 o 
   0  -1   1      506.81      439.16     16.36 o 
   1  -1   1     1997.66     1829.58     47.28 o 
   2  -1   1     1465.18     1405.54     36.61 o 
   3  -1   1      782.98      798.14     21.31 o 
   4  -1   1       12.18       19.11      1.38 o 
   5  -1   1      174.10      203.99      5.17 o 
   6  -1   1      973.46     1044.94     22.86 o 
   7  -1   1      112.25      102.67      5.51 o 
   8  -1   1       77.70       78.59      3.70 o 
   9  -1   1       75.11       85.44      4.12 o 
  10  -1   1       51.58       66.92      5.68 o 
  11  -1   1       16.69       22.38      4.20 o 
 -11   0   1       46.44       52.14      5.51 o 
 -10   0   1        1.83        5.76      3.20 o 
  -9   0   1        1.04        2.61      1.72 o 
  -8   0   1      171.91      164.33      7.76 o 
  -7   0   1       23.63       23.98      2.78 o 
  -6   0   1     1966.38     1988.74     51.81 o 
  -5   0   1      180.54      208.13      7.57 o 
  -4   0   1      666.97      695.80     18.74 o 
  -3   0   1      220.94      217.57      6.50 o 
  -2   0   1       95.09       97.88      3.35 o 
  -1   0   1      344.62      333.07     16.99 o 
   0   0   1      526.68      396.65     14.91 o 
   1   0   1     3410.50     3083.23     65.22 o 
   2   0   1      742.54      734.32     24.48 o 
   3   0   1     3848.49     3819.55     80.79 o 
   4   0   1        4.67        5.24      1.06 o 
   5   0   1      137.18      125.46      3.60 o 
   6   0   1      318.86      358.28     14.34 o 
   7   0   1      970.73     1034.39     27.84 o 
   8   0   1      239.37      235.65      7.68 o 
   9   0   1       33.44       35.11      2.72 o 
  10   0   1        4.61        6.80      3.21 o 
  11   0   1        0.81        0.43      3.20 o 
 -12   1   1       37.72       43.94      5.32 o 
 -11   1   1        0.15        3.94      3.04 o 
 -10   1   1        1.49        5.01      3.69 o 
  -9   1   1       22.20       26.89      3.12 o 
  -8   1   1       37.01       36.57      3.06 o 
  -7   1   1       58.19       60.99      4.07 o 
  -6   1   1      265.76      291.65      8.73 o 
  -5   1   1      212.51      229.74      7.03 o 
  -4   1   1      977.04     1043.14     27.55 o 
  -3   1   1        0.96        1.00      1.07 o 
  -2   1   1     4045.87     3743.03     95.88 o 
  -1   1   1     1425.05     1256.77     26.98 o 
   0   1   1      216.14      210.60      5.10 o 
   1   1   1     3179.92     3141.93     66.51 o 
   2   1   1      854.58      806.07     17.67 o 
   3   1   1     2140.74     2009.61     42.95 o 
   4   1   1     1744.78     1828.94     39.23 o 
   5   1   1      545.19      528.70     12.09 o 
   6   1   1      384.05      395.69      9.64 o 
   7   1   1      127.85      120.12      4.70 o 
   8   1   1      129.02      135.18      5.20 o 
   9   1   1      142.54      127.09      7.89 o 
  10   1   1        4.19        7.26      3.58 o 
 -12   2   1       16.25        9.25      3.45 o 
 -11   2   1        0.07        1.03      1.77 o 
 -10   2   1      106.03      119.56      4.93 o 
  -9   2   1       35.31       37.51      6.19 o 
  -8   2   1       90.74       96.35      4.03 o 
  -7   2   1     1579.46     1673.52     43.93 o 
  -6   2   1      126.13      139.81      4.87 o 
  -5   2   1      461.91      515.18     14.26 o 
  -4   2   1     1104.09     1018.88     26.95 o 
  -3   2   1     2034.46     2050.17     53.02 o 
  -2   2   1    20525.83    17701.86    450.04 o 
  -1   2   1     4983.52     4456.51    114.00 o 
   0   2   1       63.01       51.53      1.87 o 
   1   2   1        8.86        8.68      1.04 o 
   2   2   1     2277.16     2352.21     50.49 o 
   3   2   1        5.64        3.85      1.09 o 
   4   2   1       28.08       23.01      1.52 o 
   5   2   1      577.72      563.67     12.89 o 
   6   2   1      122.89      127.94      3.87 o 
   7   2   1       35.47       33.59      2.59 o 
   8   2   1        5.12        5.02      2.72 o 
   9   2   1       53.17       55.06      5.28 o 
  10   2   1        0.23       -1.66      2.68 o 
 -12   3   1       31.60       30.53      2.94 o 
 -11   3   1       15.79       17.77      2.49 o 
 -10   3   1       41.71       43.19      2.93 o 
  -9   3   1       93.24       96.60      4.19 o 
  -8   3   1       45.06       39.01      2.59 o 
  -7   3   1      176.71      212.47      6.83 o 
  -6   3   1       14.28       16.92      1.83 o 
  -5   3   1       59.31       71.04      3.01 o 
  -4   3   1        0.50        0.81      0.91 o 
  -3   3   1       63.06       54.52      2.77 o 
  -2   3   1       45.90       43.60      3.13 o 
  -1   3   1      439.44      478.82     11.99 o 
   0   3   1      475.73      506.84     11.44 o 
   1   3   1     1256.34     1243.89     26.92 o 
   2   3   1        7.67        7.91      3.08 o 
   3   3   1      135.11      110.11      3.33 o 
   4   3   1      717.56      685.01     15.41 o 
   5   3   1        3.75        3.73      1.24 o 
   6   3   1       27.17       35.63      2.41 o 
   7   3   1       83.12       95.51      6.55 o 
   9   3   1       57.43       66.59      5.81 o 
 -12   4   1       28.06       28.10      2.83 o 
 -11   4   1        3.31        3.50      1.91 o 
 -10   4   1       82.51       71.86      3.67 o 
  -9   4   1      963.66      998.03     27.05 o 
  -8   4   1      471.68      484.90     13.87 o 
  -7   4   1      212.36      219.57      7.00 o 
  -6   4   1        0.03        3.72      3.08 o 
  -5   4   1       11.91       57.50     31.50 o 
  -4   4   1      278.61      341.28      8.04 o 
  -3   4   1     2606.12     2670.21     56.73 o 
  -2   4   1       38.63       33.31      2.35 o 
  -1   4   1      493.79      572.11     12.84 o 
   0   4   1      286.68      256.36      6.27 o 
   1   4   1      133.79      134.13      3.77 o 
   2   4   1       78.97       77.64      2.66 o 
   3   4   1       71.09       64.86      2.48 o 
   4   4   1       75.45       74.45      2.76 o 
   5   4   1      448.17      423.52     10.09 o 
   6   4   1      136.58      149.92      5.71 o 
   7   4   1       19.94       14.18      3.25 o 
   8   4   1      105.36      102.98      7.08 o 
 -12   5   1        0.55       -0.74      1.98 o 
 -11   5   1        8.92        9.86      2.17 o 
 -10   5   1      157.03      137.42      5.35 o 
  -9   5   1        3.99        0.39      1.52 o 
  -8   5   1        4.77        2.49      1.90 o 
  -7   5   1        0.30        2.54      1.47 o 
  -6   5   1      432.77      395.50      9.30 o 
  -5   5   1       96.67       83.48      2.73 o 
  -4   5   1      921.96      934.12     20.47 o 
  -3   5   1     1145.45     1264.46     33.31 o 
  -2   5   1     4646.46     4859.74    124.55 o 
  -1   5   1       47.83       51.68      5.97 o 
   0   5   1      152.85      155.86      4.25 o 
   1   5   1      159.48      176.86      4.75 o 
   2   5   1      380.07      371.57      8.87 o 
   3   5   1      552.23      539.00     12.45 o 
   4   5   1      145.30      141.12      4.21 o 
   5   5   1       25.12       21.33      2.39 o 
   6   5   1       15.79       15.45      2.42 o 
   7   5   1       12.98       13.63      3.36 o 
   8   5   1      149.33      156.85      9.17 o 
 -12   6   1        1.63        2.74      1.99 o 
 -11   6   1       31.84       26.24      2.67 o 
 -10   6   1       25.18       27.22      2.58 o 
  -9   6   1        5.50        3.05      1.64 o 
  -8   6   1      128.85      118.45      4.56 o 
  -7   6   1      214.12      221.76      7.06 o 
  -6   6   1        9.90        8.19      1.23 o 
  -5   6   1      744.53      649.96     14.59 o 
  -4   6   1      373.34      377.57     13.89 o 
  -3   6   1      247.44      261.12      7.98 o 
  -2   6   1      369.88      352.03     10.29 o 
  -1   6   1      390.28      342.70     40.20 o 
   0   6   1       13.22       10.72      1.34 o 
   1   6   1      645.13      659.06     14.90 o 
   2   6   1     1111.23     1154.48     25.33 o 
   3   6   1      164.68      159.67      4.61 o 
   4   6   1       11.53        8.53      1.99 o 
   5   6   1      416.54      422.88     12.97 o 
   6   6   1       14.78        9.47      3.24 o 
   7   6   1      127.59      140.27      8.40 o 
 -12   7   1        5.20        4.57      3.01 o 
 -11   7   1      120.03      116.69      7.00 o 
 -10   7   1        2.37        3.33      2.73 o 
  -9   7   1       13.04       11.42      2.83 o 
  -8   7   1        0.23       -1.84      1.96 o 
  -7   7   1      653.32      645.89     23.65 o 
  -6   7   1        4.69        4.39      1.68 o 
  -5   7   1      136.78      141.03      5.08 o 
  -4   7   1        3.36        1.79      1.98 o 
  -3   7   1      115.32      105.62      4.19 o 
  -2   7   1        0.02        0.60      2.27 o 
  -1   7   1       30.79       36.28      1.84 o 
   0   7   1       31.49       29.63      1.79 o 
   1   7   1      235.67      261.66      6.70 o 
   2   7   1      436.86      470.34     11.11 o 
   3   7   1       62.10       57.81      3.26 o 
   4   7   1       45.96       48.16      3.14 o 
   5   7   1        7.02        1.20      1.84 o 
   6   7   1       11.90       11.32      3.49 o 
 -12   8   1        0.03       -0.38      2.67 o 
 -11   8   1       37.38       34.46      4.04 o 
 -10   8   1       13.61        9.47      2.99 o 
  -9   8   1        0.94       -1.03      2.39 o 
  -8   8   1       42.97       48.12      2.97 o 
  -7   8   1       20.85       16.23      2.20 o 
  -6   8   1       11.12       15.01      2.08 o 
  -5   8   1       49.28       37.61      2.60 o 
  -4   8   1        0.02        0.38      2.11 o 
  -3   8   1        6.09        4.63      1.68 o 
  -2   8   1        8.03        7.79      2.90 o 
  -1   8   1      114.79      129.10      6.69 o 
   0   8   1      531.24      538.71     15.45 o 
   1   8   1        3.72        2.93      2.11 o 
   2   8   1      160.60      197.37     10.09 o 
   3   8   1       24.10       29.07      3.95 o 
   4   8   1       11.21       10.52      3.32 o 
   5   8   1        7.36       11.68      3.52 o 
 -11   9   1       36.25       37.81      4.43 o 
 -10   9   1        8.22        5.48      2.87 o 
  -9   9   1      138.98      154.81      8.38 o 
  -8   9   1       30.75       27.83      2.66 o 
  -7   9   1       52.98       55.53     10.50 o 
  -6   9   1        2.40        4.28      1.96 o 
  -5   9   1       36.44       35.76      2.81 o 
  -4   9   1       30.29       35.68      3.76 o 
  -3   9   1        1.11        2.84      2.39 o 
  -2   9   1       29.16       32.54      2.57 o 
  -1   9   1        8.41        9.84      1.99 o 
   0   9   1        0.08        0.21      1.87 o 
   1   9   1       79.90       80.46      5.87 o 
   2   9   1        3.63        6.28      2.97 o 
   3   9   1        0.80       -1.76      2.47 o 
   4   9   1       83.89       90.54      6.51 o 
 -11  10   1        4.01        2.44      2.84 o 
 -10  10   1        0.05       -1.45      2.46 o 
  -9  10   1       33.61       35.86      4.39 o 
  -8  10   1      143.86      149.73      7.85 o 
  -7  10   1        0.65        2.33      4.33 o 
  -6  10   1       83.72       93.40      4.29 o 
  -5  10   1       80.08       82.67      3.95 o 
  -4  10   1      107.35      102.34      4.47 o 
  -3  10   1        6.16        4.96      1.84 o 
  -2  10   1      211.53      215.47     11.93 o 
  -1  10   1      361.44      370.26     11.20 o 
   0  10   1        0.20        1.00      2.67 o 
   1  10   1        4.80        3.97      2.89 o 
   2  10   1        8.65        8.95      3.37 o 
 -10  11   1       23.51       29.44      4.42 o 
  -9  11   1       19.92       16.26      3.57 o 
  -8  11   1        3.14        1.31      1.97 o 
  -7  11   1       20.06       24.22      2.63 o 
  -6  11   1        0.18       -0.80      1.72 o 
  -5  11   1       29.30       29.71      2.75 o 
  -4  11   1       17.47       21.02      2.52 o 
  -3  11   1        7.09        7.42      2.11 o 
  -2  11   1       59.97       61.14      3.55 o 
  -1  11   1       32.03       29.87      4.31 o 
   0  11   1       12.18       16.11      3.61 o 
   1  11   1        0.01        2.02      3.10 o 
  -8  12   1        1.08        3.10      2.79 o 
  -7  12   1       66.84       71.92      4.13 o 
  -6  12   1       10.76        9.80      2.28 o 
  -5  12   1        0.63       -0.47      1.92 o 
  -4  12   1       28.60       26.35      2.75 o 
  -3  12   1       19.93       17.95      2.60 o 
  -2  12   1       87.13       88.69      6.55 o 
   1 -13   2       11.16       16.00      3.73 o 
   2 -13   2       62.00       55.91      5.29 o 
   3 -13   2        1.45        1.74      2.88 o 
   4 -13   2        2.55        5.11      2.08 o 
   5 -13   2       94.14       90.45      4.45 o 
   6 -13   2       19.40       16.24      2.47 o 
   7 -13   2       35.04       45.70      3.94 o 
   8 -13   2        8.79       12.59      3.59 o 
  -1 -12   2       43.31       43.91      4.93 o 
   0 -12   2        5.34        5.05      2.90 o 
   1 -12   2        0.06       -1.77      2.49 o 
   3 -12   2        8.26        8.85      2.14 o 
   4 -12   2        2.55        5.35      1.98 o 
   5 -12   2       74.18       83.37      4.15 o 
   6 -12   2       18.18       19.84      2.59 o 
   7 -12   2       26.22       28.27      2.83 o 
   8 -12   2        1.31        4.48      2.88 o 
   9 -12   2       14.14       12.39      3.69 o 
  -3 -11   2       30.04       27.40      4.10 o 
  -2 -11   2        4.03        5.03      3.07 o 
  -1 -11   2        9.71        8.69      3.17 o 
   0 -11   2      118.36      104.31      6.84 o 
   1 -11   2        0.13        3.76      2.77 o 
   2 -11   2        0.07       -1.09      1.59 o 
   3 -11   2      216.73      208.77     11.83 o 
   4 -11   2      142.42      149.06      6.03 o 
   5 -11   2       71.93       80.09      5.64 o 
   6 -11   2        0.32        0.46      1.76 o 
   7 -11   2      123.14      136.33      5.43 o 
   8 -11   2        2.38       -1.40      2.47 o 
   9 -11   2       14.37       14.22      3.36 o 
  10 -11   2       20.59       26.31      4.26 o 
  -4 -10   2       46.11       48.27      4.97 o 
  -3 -10   2       10.30        8.92      3.07 o 
  -2 -10   2        6.02        3.88      2.79 o 
  -1 -10   2       16.85       14.22      3.16 o 
   0 -10   2       49.44       48.79      4.62 o 
   1 -10   2        3.87        4.09      1.85 o 
   2 -10   2      178.98      178.47      8.33 o 
   3 -10   2       32.70       34.60      2.67 o 
   4 -10   2      171.51      177.63      9.06 o 
   5 -10   2        5.44        3.89      1.82 o 
   6 -10   2       12.04       10.95      1.96 o 
   7 -10   2       20.24       21.61      2.37 o 
   8 -10   2       24.62       19.74      3.22 o 
  10 -10   2       18.54       13.97      3.58 o 
  11 -10   2        6.60        6.24      3.42 o 
  -5  -9   2       13.07       12.71      2.33 o 
  -4  -9   2       63.77       75.70      3.95 o 
  -3  -9   2       26.29       26.84      2.51 o 
  -2  -9   2       87.26       90.46      4.08 o 
  -1  -9   2        0.01        3.15      1.70 o 
   0  -9   2        9.07       10.15      1.86 o 
   1  -9   2        3.86        7.30      1.75 o 
   2  -9   2      147.29      160.97      7.57 o 
   3  -9   2      760.48      766.56     21.00 o 
   4  -9   2      125.96      119.75      6.38 o 
   5  -9   2        0.97        0.25      1.54 o 
   6  -9   2      165.92      169.71      6.77 o 
   7  -9   2      142.65      142.99      5.36 o 
   8  -9   2       51.52       49.49      4.49 o 
   9  -9   2      143.92      128.06      7.40 o 
  10  -9   2       12.28       14.18      3.44 o 
  11  -9   2       45.71       51.60      5.13 o 
  -6  -8   2        0.86        2.95      2.01 o 
  -5  -8   2        7.23        2.62      3.08 o 
  -4  -8   2       55.83       56.72      4.65 o 
  -3  -8   2        3.15        6.19      1.81 o 
  -2  -8   2      518.60      473.86     13.97 o 
  -1  -8   2      126.09      122.69      3.69 o 
   0  -8   2       81.47       75.80      6.79 o 
   1  -8   2       61.01       64.25      2.41 o 
   2  -8   2       71.28       64.61      4.74 o 
   3  -8   2       23.43       20.84      2.27 o 
   4  -8   2       75.61       73.30      3.35 o 
   5  -8   2      139.56      149.67      5.33 o 
   6  -8   2      530.67      586.05     16.45 o 
   7  -8   2       89.45       84.17      3.73 o 
   9  -8   2       85.84       83.83      3.94 o 
  10  -8   2       93.56       81.12      4.03 o 
  11  -8   2       71.47       85.55      6.13 o 
  -7  -7   2        0.02        1.97      1.91 o 
  -6  -7   2        0.00        0.13      1.80 o 
  -5  -7   2      106.64       95.81      4.33 o 
  -4  -7   2       65.14       62.50      3.35 o 
  -3  -7   2        0.16        1.38      1.52 o 
  -2  -7   2       29.67       25.67      1.64 o 
  -1  -7   2       21.83       22.71      1.57 o 
   0  -7   2       58.99       74.01      2.56 o 
   1  -7   2       94.91      114.47     14.34 o 
   2  -7   2     1549.82     1490.48    104.84 o 
   3  -7   2      258.49      220.36     18.86 o 
   4  -7   2      756.48      778.27     21.12 o 
   5  -7   2      117.69      115.32      4.37 o 
   6  -7   2       26.41       27.62      2.13 o 
   7  -7   2        0.33        1.02      1.49 o 
   8  -7   2      236.87      231.30     18.86 o 
   9  -7   2        0.02       -0.14      1.73 o 
  10  -7   2       98.35       78.40      3.94 o 
  11  -7   2        0.76        0.36      2.57 o 
  -8  -6   2        0.22        2.63      2.88 o 
  -7  -6   2       28.83       27.10      2.68 o 
  -6  -6   2       44.50       39.73      3.97 o 
  -5  -6   2       50.74       56.12      3.24 o 
  -4  -6   2        0.26        0.20      1.48 o 
  -3  -6   2        7.83        9.25      1.29 o 
  -2  -6   2       31.42       26.22      1.57 o 
  -1  -6   2      695.05      714.34     15.91 o 
   0  -6   2      492.33      507.72     11.55 o 
   1  -6   2     1858.75     1816.20     38.91 o 
   2  -6   2        0.28        2.83      1.01 o 
   3  -6   2        0.04        1.16      1.23 o 
   4  -6   2        7.26        5.21      1.47 o 
   5  -6   2       19.38       22.01      3.28 o 
   6  -6   2      105.80      113.09      4.14 o 
   7  -6   2        6.29        6.25      1.71 o 
   8  -6   2       88.97       83.23      5.09 o 
   9  -6   2       19.54       14.29      2.47 o 
  10  -6   2      299.39      298.62      9.57 o 
  11  -6   2        9.74        8.98      2.27 o 
  -9  -5   2        0.22        4.80      3.26 o 
  -8  -5   2        0.38        1.56      2.74 o 
  -7  -5   2        8.28        7.40      1.92 o 
  -6  -5   2       58.00       57.68      3.28 o 
  -5  -5   2      273.29      277.41      8.85 o 
  -4  -5   2       17.26       19.15      1.48 o 
  -3  -5   2       84.54       98.34      4.08 o 
  -2  -5   2      966.06     1095.07     26.65 o 
  -1  -5   2      311.18      324.76      7.69 o 
   0  -5   2     4506.38     4255.97     89.96 o 
   1  -5   2      305.23      263.88      6.37 o 
   2  -5   2        9.55       11.18      1.43 o 
   3  -5   2        4.35        4.17      1.34 o 
   4  -5   2      559.84      557.86     19.50 o 
   5  -5   2      742.69      648.77     58.18 o 
   6  -5   2        5.65        5.46      1.13 o 
   7  -5   2       27.04       27.66      3.16 o 
   8  -5   2      257.11      294.54     14.44 o 
   9  -5   2        2.87        3.31      2.07 o 
  10  -5   2      221.14      216.84      7.47 o 
  11  -5   2       19.51       20.00      3.92 o 
 -10  -4   2       18.57       21.55      4.06 o 
  -9  -4   2       17.69       16.10      3.71 o 
  -8  -4   2       10.97       13.91      3.61 o 
  -7  -4   2      458.55      477.74     14.23 o 
  -6  -4   2      519.55      525.43     15.42 o 
  -5  -4   2       27.71       27.52      1.65 o 
  -4  -4   2      166.56      162.35      5.26 o 
  -3  -4   2      423.60      380.37     10.70 o 
  -2  -4   2      386.29      411.75     11.40 o 
  -1  -4   2     3703.55     3500.73     89.79 o 
   0  -4   2      283.23      259.72     17.29 o 
   1  -4   2     2032.36     1932.11     68.64 o 
   2  -4   2      648.87      586.77     15.91 o 
   3  -4   2     1218.70     1235.14     32.39 o 
   4  -4   2     1352.61     1290.23     27.91 o 
   5  -4   2       12.85       17.09      1.53 o 
   6  -4   2       59.29       66.56      3.10 o 
   7  -4   2      153.38      153.77      5.45 o 
   8  -4   2        3.20        3.51      1.66 o 
   9  -4   2       30.08       26.65      2.50 o 
  10  -4   2       76.78       95.40      4.45 o 
  11  -4   2       32.73       31.03      2.88 o 
 -10  -3   2        7.41       10.50      3.80 o 
  -9  -3   2      235.82      236.27     12.05 o 
  -8  -3   2        0.01       -0.33      2.30 o 
  -7  -3   2       38.07       39.03      2.68 o 
  -6  -3   2      179.75      171.22      5.68 o 
  -5  -3   2      116.16      120.82      4.28 o 
  -4  -3   2      236.20      279.20     11.49 o 
  -3  -3   2      195.84      186.47      8.00 o 
  -2  -3   2       64.15       75.27      4.46 o 
  -1  -3   2     1871.90     1938.29     50.05 o 
   0  -3   2        2.44       13.59      5.15 o 
   1  -3   2     2249.52     2347.25     83.06 o 
   2  -3   2      267.83      298.52     11.80 o 
   3  -3   2      933.16      850.34     18.63 o 
   4  -3   2      234.73      234.92      5.77 o 
   5  -3   2      241.83      241.10      7.42 o 
   6  -3   2      142.46      160.25      5.52 o 
   7  -3   2       12.25       12.67      1.88 o 
   8  -3   2       24.39       21.05      2.29 o 
   9  -3   2       57.56       63.13      3.46 o 
  10  -3   2        0.08        0.73      1.84 o 
  11  -3   2       39.36       33.30      3.04 o 
 -11  -2   2        3.91        5.92      3.39 o 
  -9  -2   2        9.41       10.80      3.24 o 
  -8  -2   2      142.93      146.11      8.27 o 
  -7  -2   2      226.43      203.13     13.65 o 
  -6  -2   2      330.41      283.36     31.00 o 
  -5  -2   2      140.67      149.03      8.80 o 
  -4  -2   2      493.85      473.90     13.09 o 
  -3  -2   2      261.35      279.96      8.07 o 
  -2  -2   2     6224.85     5729.56    213.91 o 
  -1  -2   2     1084.86     1067.87     37.63 o 
   0  -2   2     2164.10     2263.11     79.98 o 
   1  -2   2     2857.89     2770.49     97.77 o 
   2  -2   2        9.69       10.60      1.29 o 
   3  -2   2      437.08      451.13     12.53 o 
   4  -2   2       31.50       32.31      2.08 o 
   5  -2   2       51.65       55.60      4.10 o 
   6  -2   2       53.36       54.98      2.87 o 
   7  -2   2        0.01       -0.04      1.37 o 
   8  -2   2       46.75       47.39      3.25 o 
   9  -2   2      101.35       99.94      4.40 o 
  10  -2   2        0.84       -0.04      1.70 o 
  11  -2   2       32.26       36.32      4.23 o 
 -11  -1   2       12.52       10.74      3.48 o 
  -9  -1   2      243.65      237.74     11.72 o 
  -8  -1   2      737.50      757.48     20.77 o 
  -7  -1   2      399.89      390.99     15.31 o 
  -6  -1   2      514.49      441.75     24.90 o 
  -5  -1   2        3.36        6.82      1.41 o 
  -4  -1   2      800.58      784.46     20.97 o 
  -3  -1   2      591.19      512.67     20.80 o 
  -2  -1   2     4449.60     3664.25    103.08 o 
  -1  -1   2     2348.86     2267.47     58.39 o 
   0  -1   2       67.60       83.44      4.14 o 
   2  -1   2     1019.73     1089.97     28.67 o 
   3  -1   2      271.26      315.80      9.13 o 
   4  -1   2     1053.61     1053.38     27.97 o 
   5  -1   2        1.08        2.29      1.57 o 
   6  -1   2       32.28       35.20      2.44 o 
   7  -1   2      168.84      179.13      9.28 o 
   8  -1   2      555.41      591.37     24.76 o 
   9  -1   2       36.31       35.39      3.73 o 
  10  -1   2       43.14       37.44      3.11 o 
 -11   0   2        1.12        0.27      2.84 o 
 -10   0   2        4.27        1.32      2.73 o 
  -9   0   2       10.92       12.90      3.95 o 
  -8   0   2        0.52        0.98      1.50 o 
  -7   0   2      107.71       98.41      5.23 o 
  -6   0   2      369.83      366.26     10.57 o 
  -5   0   2     1179.41     1112.13     29.40 o 
  -4   0   2       22.41       22.95      1.69 o 
  -3   0   2      686.89      726.67     19.40 o 
  -2   0   2    12890.53    10033.92    255.54 o 
  -1   0   2      118.70      112.25      7.50 o 
   0   0   2      795.82      745.74     27.23 o 
   2   0   2     7761.63     7632.43    160.60 o 
   3   0   2      986.21     1026.10     22.35 o 
   4   0   2      362.80      391.40      9.13 o 
   5   0   2       32.03       29.24      1.88 o 
   6   0   2       11.60        8.63      1.76 o 
   7   0   2      330.05      342.62     16.80 o 
   8   0   2        5.33       10.25      2.06 o 
   9   0   2        8.14        5.86      2.07 o 
  10   0   2        6.42        5.10      3.35 o 
 -12   1   2       25.97       24.67      4.38 o 
 -11   1   2       29.80       29.66      4.09 o 
 -10   1   2      119.98      115.77      6.09 o 
  -9   1   2       21.45       20.82      2.22 o 
  -8   1   2       66.86       70.47      4.46 o 
  -7   1   2      304.97      291.62      8.81 o 
  -6   1   2      217.54      214.24      6.73 o 
  -5   1   2      790.22      730.04     19.70 o 
  -4   1   2     1247.91     1230.78     32.30 o 
  -3   1   2     4402.56     4033.87    103.37 o 
  -2   1   2     3320.49     3255.65    103.63 o 
  -1   1   2     4481.25     3929.54    100.63 o 
   0   1   2     4103.74     3852.71     98.68 o 
   1   1   2     1156.50     1210.83     26.16 o 
   2   1   2      789.06      890.75     19.51 o 
   3   1   2     2336.61     2443.24     52.07 o 
   4   1   2       30.87       27.67      1.62 o 
   5   1   2       60.87       67.52      2.51 o 
   6   1   2      184.48      186.60      8.33 o 
   7   1   2        0.48        2.27      2.68 o 
   8   1   2        0.57       -0.72      1.50 o 
   9   1   2       38.50       46.65      5.04 o 
  10   1   2        8.39       12.41      3.75 o 
 -12   2   2        0.87        0.23      2.94 o 
 -11   2   2        2.09       -0.52      1.73 o 
 -10   2   2        0.21       -0.39      2.06 o 
  -9   2   2       19.20       17.09      2.09 o 
  -8   2   2      211.60      203.65      6.69 o 
  -7   2   2      667.10      658.62     18.11 o 
  -6   2   2      672.28      635.60     17.41 o 
  -5   2   2     2394.07     2473.51     68.10 o 
  -4   2   2     5529.65     5423.55    138.76 o 
  -3   2   2     4627.44     4297.15    110.07 o 
  -2   2   2     4315.01     4052.57     85.61 o 
  -1   2   2      838.13      783.22     20.91 o 
   0   2   2     3613.29     3613.43     76.47 o 
   1   2   2     8816.87     8788.95    184.90 o 
   2   2   2      751.70      907.18     19.93 o 
   3   2   2       58.23       62.39      2.34 o 
   4   2   2       79.90       88.26      2.93 o 
   5   2   2        1.52        2.02      1.14 o 
   6   2   2       25.87       26.20      2.28 o 
   7   2   2        0.32        1.17      2.43 o 
   8   2   2       42.98       49.00      4.87 o 
   9   2   2       23.41       28.29      4.24 o 
 -12   3   2        9.73        9.87      2.46 o 
 -11   3   2        0.63        2.44      2.41 o 
 -10   3   2       81.15       73.93      3.76 o 
  -9   3   2      187.45      179.84      6.25 o 
  -8   3   2      330.25      318.54      9.62 o 
  -7   3   2      134.25      136.94      5.39 o 
  -6   3   2     1557.37     1720.07     52.76 o 
  -5   3   2       29.16       33.07      3.62 o 
  -4   3   2     1288.43     1344.16     40.80 o 
  -3   3   2     9177.48     8880.68    186.81 o 
  -2   3   2     1095.62     1215.93     28.82 o 
  -1   3   2      191.88      184.78      5.84 o 
   0   3   2      197.32      183.39      4.74 o 
   1   3   2       78.29       78.06      2.60 o 
   2   3   2      974.35      956.70     21.02 o 
   3   3   2     1481.63     1391.10     30.19 o 
   4   3   2        0.74        1.71      1.16 o 
   5   3   2      196.54      198.56      5.38 o 
   6   3   2        0.82        2.19      2.11 o 
   7   3   2       15.56       16.31      3.45 o 
   8   3   2       36.65       32.54      4.49 o 
 -12   4   2       13.16       11.52      2.33 o 
 -11   4   2       20.19       17.80      2.47 o 
 -10   4   2       79.02       82.76      3.91 o 
  -9   4   2      465.73      458.85     13.34 o 
  -8   4   2      389.13      380.15     18.30 o 
  -7   4   2      143.99      134.04      4.81 o 
  -6   4   2      303.44      316.53     12.51 o 
  -5   4   2     2050.63     2052.03     53.27 o 
  -4   4   2      196.85      221.37      5.56 o 
  -3   4   2     2404.88     2412.14     51.39 o 
  -2   4   2      110.98      124.94      4.40 o 
  -1   4   2        5.81        5.21      1.47 o 
   0   4   2      205.91      208.12      5.33 o 
   1   4   2      573.77      589.81     13.37 o 
   2   4   2      231.89      251.50      6.36 o 
   3   4   2      126.36      128.31      3.86 o 
   4   4   2      498.93      491.46     11.50 o 
   5   4   2       14.27       16.23      1.71 o 
   6   4   2       61.76       55.96      4.85 o 
   7   4   2      164.05      162.72      9.14 o 
   8   4   2       16.34       13.93      3.59 o 
 -12   5   2        4.94        2.10      1.83 o 
 -11   5   2        4.36        4.44      1.97 o 
 -10   5   2        0.60        3.60      1.86 o 
  -9   5   2      233.95      241.89      7.83 o 
  -8   5   2      353.74      346.36     10.34 o 
  -7   5   2      170.23      174.21      6.12 o 
  -6   5   2       96.66       94.84      3.73 o 
  -5   5   2      734.93      731.36     16.31 o 
  -4   5   2      184.12      187.22      6.25 o 
  -3   5   2      369.86      373.41     10.86 o 
  -2   5   2      195.49      205.88     10.20 o 
  -1   5   2      407.60      392.20     17.63 o 
   0   5   2       68.10       77.51      6.62 o 
   1   5   2      160.30      169.55      4.67 o 
   2   5   2       29.85       31.57      2.05 o 
   3   5   2      127.17      138.89      4.17 o 
   4   5   2       81.59       89.39      3.69 o 
   5   5   2      103.65      102.69      4.52 o 
   6   5   2       16.40       19.75      3.75 o 
   7   5   2       75.51       83.30      6.31 o 
 -12   6   2        0.64        0.10      2.58 o 
 -11   6   2       28.96       31.10      4.58 o 
 -10   6   2        8.92        7.86      1.97 o 
  -9   6   2       50.66       51.64      3.54 o 
  -8   6   2       81.16       74.24      3.43 o 
  -7   6   2       77.39       73.95      3.31 o 
  -6   6   2      130.49      120.92      5.01 o 
  -5   6   2        0.18        0.05      0.94 o 
  -4   6   2        9.81       10.50      1.81 o 
  -3   6   2      744.76      807.17     21.89 o 
  -2   6   2      472.61      487.83     13.81 o 
  -1   6   2      666.38      603.67     29.94 o 
   0   6   2      229.83      249.41      7.85 o 
   1   6   2      829.12      800.37     17.92 o 
   2   6   2      449.56      446.21     10.61 o 
   3   6   2       37.09       40.55      2.24 o 
   4   6   2      126.55      114.01      4.82 o 
   5   6   2        0.84        1.21      2.21 o 
   6   6   2       15.96       21.10      3.95 o 
 -12   7   2       27.66       34.81      4.29 o 
 -11   7   2        1.55        3.37      2.74 o 
 -10   7   2        1.09       -0.56      2.33 o 
  -9   7   2       28.65       30.96      3.77 o 
  -8   7   2      298.68      323.46     13.88 o 
  -7   7   2        5.80        2.93      1.99 o 
  -6   7   2      203.03      201.94      9.07 o 
  -5   7   2       19.34       26.62      2.30 o 
  -4   7   2      332.81      366.13     10.85 o 
  -3   7   2       41.55       38.31      2.57 o 
  -2   7   2        6.48        7.00      1.73 o 
  -1   7   2        6.69        5.50      1.75 o 
   0   7   2      347.20      338.59     10.21 o 
   1   7   2      685.90      687.08     15.64 o 
   2   7   2       27.43       27.65      1.97 o 
   3   7   2        0.23        4.56      1.87 o 
   4   7   2        0.09        0.87      1.80 o 
   5   7   2        0.14        0.45      1.81 o 
 -12   8   2       77.00       83.84      5.98 o 
 -11   8   2        1.97        4.77      2.90 o 
 -10   8   2        0.11        1.11      2.72 o 
  -9   8   2       10.72        8.85      3.05 o 
  -8   8   2      122.87      111.77      4.63 o 
  -7   8   2       15.64       18.85      2.26 o 
  -6   8   2      252.14      247.06      7.99 o 
  -5   8   2      148.47      148.10      7.46 o 
  -4   8   2        8.18        8.55      1.89 o 
  -3   8   2       67.26       84.21      4.86 o 
  -2   8   2       99.21      110.10      4.81 o 
  -1   8   2        7.70        8.17      2.65 o 
   0   8   2      240.51      236.16      7.69 o 
   1   8   2      139.81      137.84      5.33 o 
   2   8   2      224.53      218.81     10.90 o 
   3   8   2       29.98       35.13      4.12 o 
   4   8   2        7.61        4.53      3.06 o 
 -11   9   2       11.88       13.88      3.45 o 
 -10   9   2        0.51        1.13      2.63 o 
  -9   9   2        0.62        0.03      2.49 o 
  -8   9   2       10.67        7.60      1.95 o 
  -7   9   2       76.58       71.31      3.75 o 
  -6   9   2       10.13        9.66      2.04 o 
  -5   9   2        7.88       14.04      2.16 o 
  -4   9   2       98.65       92.96      4.22 o 
  -3   9   2        4.01        5.65      1.86 o 
  -2   9   2        7.98        5.31      1.97 o 
  -1   9   2      191.01      187.17      6.58 o 
   0   9   2      188.37      186.72      6.54 o 
   1   9   2       81.46       69.60      5.49 o 
   2   9   2        2.28        2.48      2.79 o 
   3   9   2       33.70       42.96      4.93 o 
 -11  10   2        6.42        7.20      3.27 o 
 -10  10   2       46.91       54.79      5.03 o 
  -9  10   2       14.25       12.48      2.35 o 
  -8  10   2       81.79       90.80      5.74 o 
  -7  10   2      148.27      150.84      8.39 o 
  -6  10   2        7.50        9.35      2.30 o 
  -5  10   2       47.86       41.23      3.05 o 
  -4  10   2       12.90       12.33      2.07 o 
  -3  10   2        3.35        2.79      1.79 o 
  -2  10   2      229.72      231.55     20.17 o 
  -1  10   2        2.29        4.18      2.03 o 
   0  10   2       12.59       14.58      3.82 o 
   1  10   2        6.39        7.20      3.16 o 
  -9  11   2        3.11        4.82      2.22 o 
  -8  11   2       21.08       17.52      2.64 o 
  -7  11   2       30.09       31.06      4.02 o 
  -6  11   2        6.62        8.27      2.30 o 
  -5  11   2       47.93       42.72      3.16 o 
  -4  11   2       22.05       18.48      2.45 o 
  -3  11   2       12.80       16.99      2.44 o 
  -2  11   2       91.83       93.05      4.43 o 
  -1  11   2       36.13       35.19      4.43 o 
   0  11   2        1.49       -0.22      2.61 o 
  -8  12   2       59.52       60.75      7.12 o 
  -7  12   2        0.98       -1.12      1.82 o 
  -6  12   2        1.18        4.41      2.20 o 
  -5  12   2        4.47        5.23      2.19 o 
  -4  12   2        1.83        2.73      2.12 o 
  -3  12   2       45.14       47.90      3.89 o 
   0 -13   3        2.05       -0.28      2.77 o 
   1 -13   3        2.80        7.20      3.28 o 
   2 -13   3        0.74       -2.48      2.47 o 
   3 -13   3       12.27       12.61      3.52 o 
   4 -13   3       24.66       25.67      2.73 o 
   5 -13   3        6.81        5.62      2.13 o 
   6 -13   3        1.77        4.51      2.37 o 
   7 -13   3       38.29       40.66      6.76 o 
   8 -13   3       11.12       12.01      3.59 o 
  -2 -12   3        1.64        2.85      2.87 o 
  -1 -12   3       20.50       18.19      3.64 o 
   0 -12   3      124.75      125.10      7.82 o 
   1 -12   3      170.69      156.01      8.86 o 
   2 -12   3        0.28       -1.74      2.31 o 
   3 -12   3        5.33        3.40      1.78 o 
   4 -12   3        0.09       -1.61      1.65 o 
   5 -12   3       22.74       26.97      2.64 o 
   6 -12   3      166.46      178.16      6.61 o 
   7 -12   3        2.35        3.13      3.90 o 
   8 -12   3        0.45        1.36      2.64 o 
   9 -12   3        4.49        2.46      3.09 o 
  -3 -11   3        4.86       -1.98      2.42 o 
  -1 -11   3      103.69       87.86      6.16 o 
   0 -11   3        3.96        0.88      2.48 o 
   1 -11   3        4.11        2.18      2.56 o 
   2 -11   3       11.51        7.77      2.72 o 
   3 -11   3      102.58      101.36      4.42 o 
   4 -11   3      450.89      452.51     16.63 o 
   5 -11   3        1.04        1.27      1.74 o 
   6 -11   3        5.28        6.57      1.96 o 
   7 -11   3       80.49       85.83      5.28 o 
   8 -11   3        6.70        2.72      2.92 o 
   9 -11   3       14.96       10.99      3.66 o 
  10 -11   3        1.04       -2.21      2.47 o 
  -5 -10   3       43.14       36.63      4.43 o 
  -4 -10   3        1.14        3.15      2.93 o 
  -3 -10   3       95.78       86.85      6.11 o 
  -2 -10   3       46.40       46.33      4.49 o 
  -1 -10   3       26.85       20.22      3.51 o 
   0 -10   3      222.14      203.13     10.15 o 
   1 -10   3      110.74      109.10      4.37 o 
   2 -10   3        0.80        3.03      1.81 o 
   3 -10   3      401.84      385.59     17.33 o 
   4 -10   3      369.73      387.96     11.52 o 
   5 -10   3        6.78        5.64      3.17 o 
   6 -10   3        6.86        7.01      1.85 o 
   7 -10   3       42.97       45.63      4.15 o 
   8 -10   3        7.76        2.88      2.74 o 
   9 -10   3       15.31       17.57      3.66 o 
  10 -10   3        8.67        9.67      3.75 o 
  -6  -9   3        3.94        4.89      2.32 o 
  -5  -9   3        2.00        0.71      2.76 o 
  -4  -9   3        0.65        2.85      1.82 o 
  -3  -9   3      279.17      274.51      8.97 o 
  -2  -9   3      158.12      153.11      6.88 o 
  -1  -9   3       11.44       14.06      2.04 o 
   0  -9   3      236.42      229.69      6.09 o 
   1  -9   3        0.29        0.54      1.11 o 
   2  -9   3      214.57      179.49     22.56 o 
   3  -9   3      217.69      228.02      7.34 o 
   4  -9   3       98.22       97.69      4.08 o 
   5  -9   3       66.27       66.71      3.33 o 
   6  -9   3       11.89       16.70      2.22 o 
   7  -9   3       29.15       31.16      3.92 o 
   8  -9   3       20.02       28.66      3.88 o 
   9  -9   3        0.06       -1.09      2.47 o 
  10  -9   3       21.17       20.00      3.61 o 
  11  -9   3       46.76       44.16      4.72 o 
  -7  -8   3        7.00       13.37      2.48 o 
  -6  -8   3       44.86       41.04      4.56 o 
  -5  -8   3       61.81       61.14      3.57 o 
  -4  -8   3       66.66       58.28      3.78 o 
  -3  -8   3        2.66        2.45      2.54 o 
  -2  -8   3        3.48        3.42      1.64 o 
  -1  -8   3       20.62       17.06      1.51 o 
   0  -8   3      287.91      297.10      7.28 o 
   1  -8   3        0.39       -0.25      1.03 o 
   2  -8   3       66.63       61.75      2.85 o 
   3  -8   3      461.70      426.14     18.99 o 
   4  -8   3      238.90      246.63      7.73 o 
   5  -8   3      527.62      543.41     15.29 o 
   6  -8   3        8.94       10.48      1.86 o 
   7  -8   3       23.07       25.78      3.42 o 
   8  -8   3      115.17      132.74      7.36 o 
   9  -8   3       51.50       49.74      3.12 o 
  10  -8   3       98.51       95.48      4.44 o 
  11  -8   3        8.67        4.89      2.55 o 
  -8  -7   3        0.05       -1.96      2.69 o 
  -7  -7   3       12.73       12.18      2.31 o 
  -6  -7   3      221.56      226.72      8.98 o 
  -5  -7   3      348.72      355.56     11.09 o 
  -4  -7   3        0.34        0.42      1.51 o 
  -3  -7   3      531.69      549.61     15.99 o 
  -2  -7   3       62.28       60.61      3.13 o 
  -1  -7   3        7.23        6.63      1.22 o 
   0  -7   3      179.81      202.08      6.27 o 
   1  -7   3     1097.72     1172.38     26.23 o 
   2  -7   3      442.83      459.07     10.60 o 
   3  -7   3       36.66       40.66      2.86 o 
   4  -7   3      174.65      182.64      6.83 o 
   5  -7   3      155.44      153.21      5.30 o 
   6  -7   3        1.12        0.83      1.41 o 
   7  -7   3      416.46      409.36     16.76 o 
   8  -7   3        0.37        1.18      1.56 o 
   9  -7   3      120.06      125.88      7.27 o 
  10  -7   3      172.28      190.79      6.89 o 
  11  -7   3        2.19        1.42      1.93 o 
  -8  -6   3        0.71        0.56      2.91 o 
  -7  -6   3       37.08       33.56      2.91 o 
  -6  -6   3       58.46       64.70      3.53 o 
  -5  -6   3      119.34      123.41      4.93 o 
  -4  -6   3       14.60       12.42      2.47 o 
  -3  -6   3       60.70       61.55      3.11 o 
  -2  -6   3      276.97      274.52     12.27 o 
  -1  -6   3      366.96      437.40     12.14 o 
   0  -6   3       13.22       16.12      1.55 o 
   1  -6   3      210.13      203.58      5.20 o 
   2  -6   3        2.72        1.34      2.43 o 
   3  -6   3      132.17      135.37      4.68 o 
   4  -6   3      914.21     1020.78     27.18 o 
   5  -6   3       47.27       47.60      2.67 o 
   6  -6   3      194.58      190.55     11.28 o 
   7  -6   3      412.29      407.72     11.94 o 
   8  -6   3       52.00       44.27      2.81 o 
   9  -6   3      123.78      139.13      5.42 o 
  10  -6   3       25.47       24.12      2.59 o 
  11  -6   3        0.27        1.78      2.74 o 
  -9  -5   3        2.61        6.23      3.33 o 
  -8  -5   3        0.06        3.27      2.67 o 
  -7  -5   3        4.86        8.19      2.21 o 
  -6  -5   3      531.42      512.89     16.96 o 
  -4  -5   3        4.70        6.90      2.45 o 
  -3  -5   3        5.03        9.23      2.49 o 
  -2  -5   3     2047.75     2176.75     56.21 o 
  -1  -5   3      298.58      288.76      8.31 o 
   0  -5   3     1656.06     1657.35     43.05 o 
   1  -5   3       45.17       43.48      2.16 o 
   2  -5   3        3.96        3.86      1.80 o 
   3  -5   3      394.53      438.81     12.27 o 
   4  -5   3      132.59      151.79      6.30 o 
   5  -5   3       40.04       36.56      2.47 o 
   6  -5   3      412.66      450.31     12.92 o 
   7  -5   3       10.97        9.07      1.77 o 
   8  -5   3       49.84       55.44      3.15 o 
   9  -5   3       11.52        9.16      2.05 o 
  10  -5   3       10.01       10.64      2.18 o 
  11  -5   3       31.48       31.37      2.92 o 
 -10  -4   3        0.01        3.79      3.12 o 
  -9  -4   3        0.36        0.17      2.61 o 
  -8  -4   3       35.02       27.56      2.59 o 
  -7  -4   3       52.63       54.99      4.91 o 
  -6  -4   3        9.43        5.31      2.64 o 
  -5  -4   3      212.24      232.93     10.89 o 
  -4  -4   3     1317.43     1254.28     48.47 o 
  -3  -4   3      588.07      627.28     25.08 o 
  -2  -4   3      188.18      211.43      9.53 o 
  -1  -4   3      145.49      155.11      4.87 o 
   0  -4   3     6020.65     5476.85    139.97 o 
   1  -4   3     1538.37     1564.70     55.91 o 
   2  -4   3      683.74      628.90     23.44 o 
   3  -4   3       53.09       65.96      4.04 o 
   4  -4   3      245.96      228.62      9.07 o 
   5  -4   3        3.11        1.91      0.95 o 
   6  -4   3       67.74       61.97      3.17 o 
   7  -4   3      208.91      219.48      7.19 o 
   8  -4   3       46.31       49.98      4.25 o 
   9  -4   3       16.67       14.77      2.16 o 
  10  -4   3        2.10        5.36      2.07 o 
  11  -4   3       93.54       92.65      4.59 o 
 -10  -3   3       78.81       80.92      6.27 o 
  -9  -3   3        1.94        1.14      2.68 o 
  -8  -3   3       19.06       24.40      4.06 o 
  -7  -3   3      324.13      316.49     14.31 o 
  -6  -3   3      118.47      110.92      4.09 o 
  -5  -3   3        1.14        0.91      1.15 o 
  -4  -3   3       82.82       76.61      2.98 o 
  -3  -3   3     5260.05     4650.12    174.12 o 
  -2  -3   3     3267.39     3064.23    115.18 o 
  -1  -3   3      696.30      594.83     16.01 o 
   0  -3   3      934.58      926.69     33.53 o 
   1  -3   3      417.03      424.00     16.14 o 
   2  -3   3       43.89       33.13      2.71 o 
   3  -3   3     1429.66     1470.66     38.49 o 
   4  -3   3      714.42      770.70     20.82 o 
   5  -3   3      215.05      238.73      7.46 o 
   6  -3   3      129.94      117.69      4.50 o 
   7  -3   3      184.22      155.17      9.20 o 
   8  -3   3        0.57        1.69      1.71 o 
   9  -3   3       30.20       27.39      2.62 o 
  10  -3   3       94.04       85.58      7.84 o 
  11  -3   3       65.62       65.40      5.90 o 
 -11  -2   3        0.13        3.94      3.32 o 
 -10  -2   3        8.80       10.03      3.63 o 
  -9  -2   3      694.29      653.99     27.18 o 
  -8  -2   3      461.68      475.89     20.40 o 
  -7  -2   3      275.21      245.58      7.64 o 
  -6  -2   3       22.52       17.23      4.02 o 
  -5  -2   3      495.27      474.61     44.58 o 
  -4  -2   3     1153.23      848.82    125.72 o 
  -3  -2   3       66.05       58.15      2.43 o 
  -2  -2   3      211.86      220.12      6.51 o 
  -1  -2   3      357.34      389.48     10.80 o 
   0  -2   3    26447.82    23598.67    823.17 o 
   1  -2   3       54.81       47.36      3.09 o 
   2  -2   3      498.90      556.79     20.97 o 
   3  -2   3      141.67      146.62      4.89 o 
   4  -2   3       65.71       75.86      4.42 o 
   5  -2   3       62.58       63.14      4.41 o 
   6  -2   3      196.76      204.97      8.83 o 
   7  -2   3      173.72      183.91      8.89 o 
   8  -2   3      258.04      264.10      8.48 o 
   9  -2   3       10.28        6.01      2.95 o 
  10  -2   3       20.78       22.16      2.68 o 
 -11  -1   3       43.21       51.27      5.33 o 
 -10  -1   3        2.69       -2.04      2.39 o 
  -9  -1   3      851.16      812.27     32.93 o 
  -8  -1   3        3.28        2.22      2.33 o 
  -7  -1   3       53.00       46.49      2.61 o 
  -6  -1   3      101.67      122.72      4.43 o 
  -5  -1   3     1100.91     1051.83     27.84 o 
  -4  -1   3      727.93      750.04     20.08 o 
  -3  -1   3      203.78      231.78      9.18 o 
  -2  -1   3       25.32       33.34      1.90 o 
   0  -1   3        0.16        2.96      1.55 o 
   2  -1   3       63.01       53.36      2.47 o 
   3  -1   3       23.99       27.07      1.94 o 
   4  -1   3      145.27      151.52      6.28 o 
   5  -1   3        8.45        4.91      1.44 o 
   6  -1   3       68.88       71.19      3.40 o 
   7  -1   3       35.10       36.39      2.65 o 
   8  -1   3      370.22      389.30     11.74 o 
   9  -1   3        3.82        3.27      1.97 o 
  10  -1   3       49.30       54.97      3.67 o 
 -12   0   3        2.01        0.67      3.03 o 
 -11   0   3       11.70        8.82      3.47 o 
  -9   0   3       22.95       24.08      2.32 o 
  -8   0   3      146.81      143.74      5.16 o 
  -7   0   3      127.64      124.93      4.58 o 
  -6   0   3      183.46      206.79      6.81 o 
  -5   0   3     4605.00     4865.02    124.67 o 
  -4   0   3      162.87      209.98      6.41 o 
  -3   0   3     1503.72     1529.04     74.21 o 
  -2   0   3     1732.39     1667.96     43.30 o 
  -1   0   3      182.15      176.69      7.56 o 
   0   0   3     5451.16     5387.13    189.03 o 
   1   0   3     1427.01     1412.12     36.91 o 
   2   0   3      606.65      590.95     16.13 o 
   3   0   3     2338.01     2552.35     66.03 o 
   4   0   3      461.56      495.51     15.60 o 
   5   0   3        0.10        0.23      1.37 o 
   6   0   3       26.11       25.50      2.20 o 
   7   0   3        9.11        5.75      1.85 o 
   8   0   3        5.56        7.17      2.09 o 
   9   0   3       91.67       91.36      4.45 o 
  10   0   3       32.28       37.16      5.01 o 
 -11   1   3        3.20        0.99      2.72 o 
 -10   1   3       35.71       34.14      2.75 o 
  -9   1   3      122.11      124.76      6.51 o 
  -8   1   3       25.65       20.10      2.20 o 
  -7   1   3        0.55        1.48      1.40 o 
  -6   1   3      949.41      991.63     26.43 o 
  -5   1   3     1522.86     1574.12     41.13 o 
  -4   1   3       62.91       73.72      4.13 o 
  -3   1   3     2776.14     2538.09     97.74 o 
  -2   1   3        0.38        0.02      1.20 o 
  -1   1   3      120.57      119.57      5.71 o 
   0   1   3      810.90      772.78     24.15 o 
   1   1   3      198.79      192.02      4.92 o 
   2   1   3      981.75     1005.85     22.00 o 
   3   1   3      297.21      324.26      8.32 o 
   4   1   3        3.89        2.77      1.15 o 
   5   1   3      142.03      145.92      4.20 o 
   6   1   3       35.55       30.80      2.45 o 
   7   1   3      164.77      163.64      5.96 o 
   8   1   3       43.62       42.82      3.00 o 
   9   1   3        4.04        4.58      3.13 o 
 -12   2   3        0.23        0.18      2.87 o 
 -11   2   3       44.83       53.16      3.33 o 
 -10   2   3       53.85       58.85      3.32 o 
  -9   2   3      540.17      504.90     14.41 o 
  -8   2   3       24.98       22.60      2.16 o 
  -7   2   3        2.18        2.26      1.45 o 
  -6   2   3      852.54      825.98     22.26 o 
  -5   2   3        1.73        0.17      1.22 o 
  -4   2   3        3.38        5.04      1.36 o 
  -3   2   3       54.96       46.89      2.28 o 
  -2   2   3        0.29        0.10      1.14 o 
  -1   2   3     1023.29      947.70     25.17 o 
   0   2   3      267.83      316.69      9.18 o 
   1   2   3     1630.14     1734.43     37.26 o 
   2   2   3       29.62       33.94      1.79 o 
   3   2   3       44.71       64.53      8.63 o 
   4   2   3       75.48       76.46      2.75 o 
   5   2   3       13.42       14.93      1.60 o 
   6   2   3       30.32       32.60      3.64 o 
   7   2   3      104.49      112.10      4.69 o 
   8   2   3       29.82       24.74      3.98 o 
   9   2   3        0.14        2.42      2.90 o 
 -12   3   3       22.18       20.58      3.05 o 
 -11   3   3      134.01      124.97      5.13 o 
 -10   3   3        1.12        3.19      1.79 o 
  -9   3   3      389.34      376.99     11.20 o 
  -8   3   3       41.27       40.64      2.60 o 
  -7   3   3       86.12       78.95      3.42 o 
  -6   3   3       10.51        8.39      1.54 o 
  -5   3   3      808.21      791.40     21.27 o 
  -4   3   3      229.62      228.76      6.92 o 
  -3   3   3      147.98      200.46      5.11 o 
  -2   3   3        7.47        4.67      1.41 o 
  -1   3   3     1154.26     1167.29     43.92 o 
   0   3   3      441.48      485.70     11.15 o 
   1   3   3      949.18     1069.89     23.42 o 
   2   3   3      664.66      627.56     14.21 o 
   3   3   3       95.44       88.94      3.05 o 
   4   3   3       66.30       62.37      2.59 o 
   5   3   3       31.56       43.28      2.20 o 
   6   3   3        3.26        1.62      1.71 o 
   7   3   3       17.85       21.78      3.70 o 
   8   3   3       13.17        8.80      3.39 o 
 -12   4   3        0.75       -0.13      2.29 o 
 -11   4   3      266.14      257.97      8.49 o 
 -10   4   3        0.82        2.50      1.79 o 
  -9   4   3       69.49       69.06      3.47 o 
  -8   4   3      357.54      348.97     10.36 o 
  -7   4   3       41.05       46.78      2.63 o 
  -6   4   3      688.18      665.89     18.20 o 
  -5   4   3      154.80      149.20      5.01 o 
  -4   4   3       56.87       51.58      2.49 o 
  -3   4   3       96.93       91.40      4.30 o 
  -2   4   3     1198.55     1367.99     36.03 o 
  -1   4   3      479.62      499.19     14.00 o 
   0   4   3      279.23      307.59      8.56 o 
   1   4   3      296.28      277.06      6.91 o 
   2   4   3       42.70       42.04      2.11 o 
   3   4   3        2.46        1.63      1.25 o 
   4   4   3       16.51       12.15      1.82 o 
   5   4   3       39.35       41.74      2.34 o 
   6   4   3      279.07      269.10     12.90 o 
   7   4   3       73.40       72.70      5.83 o 
 -12   5   3        4.15        5.64      2.08 o 
 -11   5   3        7.71        5.10      1.95 o 
 -10   5   3      107.20      105.00      4.48 o 
  -9   5   3       51.50       51.12      2.96 o 
  -8   5   3       26.83       21.97      2.11 o 
  -7   5   3       33.71       32.35      2.34 o 
  -6   5   3      262.27      267.96      9.17 o 
  -5   5   3     1532.80     1485.74     32.13 o 
  -4   5   3        6.35       13.03      1.27 o 
  -3   5   3       39.67       32.04      1.92 o 
  -2   5   3      456.64      442.38     12.65 o 
  -1   5   3      169.24      178.00      6.02 o 
   0   5   3       28.39       31.51      2.21 o 
   1   5   3      305.86      302.53      7.51 o 
   2   5   3       68.49       75.65      2.86 o 
   3   5   3      411.37      420.83     10.14 o 
   4   5   3       87.81       91.49      3.76 o 
   5   5   3       13.75       11.52      2.18 o 
   6   5   3       64.80       77.97      5.78 o 
 -12   6   3       46.18       39.58      4.27 o 
 -11   6   3       45.86       37.75      4.18 o 
 -10   6   3        1.06        3.22      2.67 o 
  -9   6   3        3.97        1.87      2.32 o 
  -7   6   3      740.27      662.47     25.39 o 
  -6   6   3        3.16        2.90      1.68 o 
  -5   6   3       18.91       25.23      6.28 o 
  -4   6   3        0.20        2.22      2.53 o 
  -3   6   3      609.66      646.39     17.92 o 
  -2   6   3      187.03      209.97      6.90 o 
  -1   6   3       61.37       58.92      3.32 o 
   0   6   3      675.50      658.27     30.35 o 
   1   6   3      514.39      518.61     12.11 o 
   2   6   3      102.46      111.07      3.68 o 
   3   6   3        0.13        3.15      1.40 o 
   4   6   3        3.99        8.07      2.26 o 
   5   6   3       36.36       37.99      4.40 o 
   6   6   3       51.72       68.02      5.80 o 
 -11   7   3        6.34        7.09      3.08 o 
 -10   7   3       37.45       28.12      3.70 o 
  -9   7   3       12.11        8.62      2.96 o 
  -8   7   3       27.50       23.41      3.34 o 
  -7   7   3        2.77        4.77      1.88 o 
  -6   7   3        0.02       -0.36      1.51 o 
  -5   7   3       30.16       25.54      2.58 o 
  -4   7   3       18.01       21.50      2.25 o 
  -3   7   3       86.95       92.86      4.04 o 
  -2   7   3      248.73      247.87      7.95 o 
  -1   7   3      119.88      123.80      6.39 o 
   0   7   3      137.69      133.48      6.30 o 
   1   7   3       34.71       33.93      2.63 o 
   2   7   3        4.16        2.73      1.89 o 
   3   7   3       22.77       25.83      3.66 o 
   4   7   3       19.54       19.89      3.71 o 
 -12   8   3       13.25       16.52      3.57 o 
 -11   8   3        2.93        2.56      2.94 o 
 -10   8   3       21.45       20.61      3.68 o 
  -9   8   3       12.96       10.80      2.97 o 
  -8   8   3      212.58      195.49      9.54 o 
  -7   8   3        1.28        0.42      1.58 o 
  -6   8   3        4.38        4.83      1.79 o 
  -5   8   3       43.73       48.87      3.04 o 
  -4   8   3       26.10       24.82      2.50 o 
  -3   8   3        4.58        3.65      1.96 o 
  -2   8   3        8.73        4.86      1.70 o 
  -1   8   3      111.10      108.99      4.58 o 
   0   8   3      114.19      115.77      4.83 o 
   1   8   3       42.30       43.93      3.05 o 
   2   8   3        7.76        8.92      3.28 o 
   3   8   3       24.99       26.40      3.92 o 
 -11   9   3        0.78        0.05      2.69 o 
 -10   9   3       66.98       67.86      5.53 o 
  -9   9   3        0.14       -1.92      2.37 o 
  -8   9   3       19.11       19.98      2.50 o 
  -7   9   3       11.55        8.83      2.09 o 
  -6   9   3        1.41        1.40      1.79 o 
  -5   9   3       87.01       83.03      5.93 o 
  -4   9   3        0.93        2.31      1.80 o 
  -3   9   3        8.54        8.32      2.12 o 
  -2   9   3       28.92       24.69      3.25 o 
  -1   9   3      372.08      388.85     11.77 o 
   0   9   3        0.11        0.63      1.74 o 
   1   9   3        1.22        1.03      2.68 o 
   2   9   3       13.15       12.74      3.42 o 
 -10  10   3       19.85       16.64      3.69 o 
  -9  10   3        4.12       -0.39      2.63 o 
  -8  10   3       17.92       22.71      2.73 o 
  -7  10   3        0.20        0.65      2.12 o 
  -6  10   3        1.20        2.24      1.94 o 
  -5  10   3        5.71        9.55      2.23 o 
  -4  10   3       26.09       20.76      3.66 o 
  -3  10   3        7.28       10.66      2.44 o 
  -2  10   3       99.08       93.92      4.43 o 
  -1  10   3       62.09       68.16      3.79 o 
   0  10   3       42.83       43.01      4.85 o 
  -9  11   3        9.47        7.31      3.23 o 
  -8  11   3      106.48      112.81      5.21 o 
  -7  11   3       17.74       20.31      2.68 o 
  -6  11   3       13.22       18.86      2.67 o 
  -5  11   3        2.30        6.96      2.23 o 
  -4  11   3        7.13        6.36      2.17 o 
  -3  11   3       86.77       96.89      7.12 o 
  -2  11   3       65.64       70.04      4.75 o 
   4 -14   4       12.86       13.04      3.81 o 
   5 -14   4       46.37       38.31      5.01 o 
   0 -13   4        6.90        2.12      3.05 o 
   1 -13   4       52.84       53.48      5.31 o 
   2 -13   4        0.10       -0.27      2.47 o 
   3 -13   4       22.52       20.23      3.66 o 
   4 -13   4        1.50       -2.21      2.59 o 
   5 -13   4       11.96       13.59      2.39 o 
   6 -13   4       79.67       72.71      4.02 o 
   7 -13   4        9.48       13.46      3.55 o 
   8 -13   4        9.16        9.49      3.37 o 
  -2 -12   4       35.15       34.22      4.51 o 
  -1 -12   4       44.59       35.90      4.45 o 
   0 -12   4      130.87      118.43      7.46 o 
   1 -12   4        2.63        2.62      2.86 o 
   2 -12   4        2.30        0.87      2.85 o 
   3 -12   4       20.33       22.32      2.42 o 
   4 -12   4       56.99       60.84      4.57 o 
   5 -12   4      111.14      113.13      4.78 o 
   6 -12   4        1.35        1.02      1.82 o 
   7 -12   4       59.02       64.05      5.22 o 
   8 -12   4       27.37       35.40      4.23 o 
   9 -12   4       44.16       44.69      4.83 o 
  -4 -11   4        3.09        6.53      3.43 o 
  -3 -11   4       18.49       16.71      3.48 o 
  -2 -11   4        6.63        1.27      2.52 o 
  -1 -11   4        4.62        6.00      3.07 o 
   1 -11   4       92.75       87.02      5.91 o 
   2 -11   4       30.68       32.32      2.57 o 
   3 -11   4        8.68       11.06      1.99 o 
   4 -11   4       54.60       47.01      3.06 o 
   5 -11   4      153.68      159.75      8.21 o 
   6 -11   4       40.12       39.79      2.98 o 
   7 -11   4       50.95       42.10      4.41 o 
   8 -11   4        9.71        6.28      3.08 o 
   9 -11   4        6.49       13.45      3.70 o 
  10 -11   4       12.49       11.79      3.50 o 
  -5 -10   4       50.21       48.92      3.97 o 
  -4 -10   4        1.22        1.93      1.89 o 
  -3 -10   4        6.04        3.92      3.80 o 
  -2 -10   4       76.12       65.68      3.57 o 
  -1 -10   4      410.41      388.99     11.87 o 
   0 -10   4       76.41       74.20      5.44 o 
   1 -10   4        2.61        3.11      1.82 o 
   2 -10   4       52.47       53.85      2.99 o 
   3 -10   4        0.68        1.36      2.42 o 
   4 -10   4      280.52      291.49      9.07 o 
   5 -10   4      278.87      291.97      9.14 o 
   6 -10   4       77.89       75.83      7.41 o 
   7 -10   4       63.26       59.26      4.77 o 
   8 -10   4        0.16        1.58      2.83 o 
   9 -10   4        1.27        1.14      2.49 o 
  10 -10   4       51.29       50.10      4.86 o 
  -6  -9   4       33.61       38.79      4.49 o 
  -5  -9   4        6.63       10.08      2.27 o 
  -4  -9   4       83.84       79.20      4.00 o 
  -3  -9   4      294.40      264.94      8.74 o 
  -2  -9   4      172.27      177.89      6.35 o 
  -1  -9   4      120.57      115.43      4.63 o 
   0  -9   4       10.66       11.61      1.46 o 
   1  -9   4        6.69       10.52      1.41 o 
   2  -9   4      162.41      165.12      4.61 o 
   3  -9   4      180.42      183.25      5.01 o 
   4  -9   4      401.29      414.69     14.19 o 
   5  -9   4      342.47      350.93     10.51 o 
   6  -9   4        1.92        0.37      1.54 o 
   7  -9   4      412.87      447.33     18.37 o 
   8  -9   4       20.29       17.19      3.19 o 
   9  -9   4       67.52       67.52      5.49 o 
  10  -9   4       76.74       73.49      5.71 o 
  -7  -8   4        7.25        6.67      2.19 o 
  -6  -8   4       78.77       75.34      4.00 o 
  -5  -8   4        0.00        1.35      1.80 o 
  -4  -8   4      106.13      109.44      7.61 o 
  -3  -8   4       81.94       72.44      4.70 o 
  -2  -8   4      162.78      154.05      7.85 o 
  -1  -8   4        4.56        4.31      1.20 o 
   0  -8   4       11.20       13.82      2.55 o 
   1  -8   4      190.99      194.51      7.63 o 
   2  -8   4      102.23       96.97      3.13 o 
   3  -8   4      347.79      360.41     10.57 o 
   4  -8   4      125.41      124.91      4.97 o 
   5  -8   4       61.52       58.07      3.29 o 
   6  -8   4        0.01       -0.51      1.44 o 
   9  -8   4      284.50      289.24     13.03 o 
  10  -8   4        0.04        0.80      2.72 o 
  11  -8   4        3.13        2.02      2.05 o 
  -8  -7   4       18.23       13.06      3.40 o 
  -7  -7   4       17.03       20.19      2.53 o 
  -6  -7   4        4.86        3.03      1.89 o 
  -5  -7   4       30.64       32.60      2.72 o 
  -4  -7   4       77.29       77.71      3.74 o 
  -3  -7   4       17.53       19.86      3.12 o 
  -2  -7   4      359.94      390.98     16.48 o 
  -1  -7   4       41.42       36.02      2.09 o 
   0  -7   4      245.94      261.42      7.77 o 
   1  -7   4        7.36        8.55      1.48 o 
   2  -7   4      433.73      445.65     17.31 o 
   3  -7   4        1.57        1.76      1.39 o 
   4  -7   4      853.80      885.85     30.04 o 
   5  -7   4       26.52       23.25      2.07 o 
   6  -7   4        9.42        6.62      2.49 o 
   7  -7   4       16.66       15.08      2.87 o 
   8  -7   4       38.14       34.02      3.86 o 
   9  -7   4      397.32      351.28     14.47 o 
  10  -7   4        1.33        0.79      2.41 o 
  11  -7   4        0.30        2.09      1.96 o 
  -9  -6   4       25.21       28.26      4.28 o 
  -8  -6   4      106.05      106.78      4.86 o 
  -7  -6   4       33.20       31.29      2.78 o 
  -6  -6   4       40.29       36.46      2.77 o 
  -5  -6   4       76.79       75.67      5.36 o 
  -4  -6   4        0.95        6.17      2.58 o 
  -3  -6   4      106.35      101.99      5.95 o 
  -2  -6   4     1203.79     1073.44     31.42 o 
  -1  -6   4      246.61      246.17      7.30 o 
   0  -6   4      253.67      329.97      9.48 o 
   1  -6   4      783.68      817.10     21.87 o 
   2  -6   4       69.11       83.05      4.64 o 
   3  -6   4      435.63      466.32     18.08 o 
   4  -6   4       26.28       35.64      2.24 o 
   5  -6   4      286.35      297.86     28.46 o 
   6  -6   4      211.78      209.51      9.58 o 
   7  -6   4       19.45       20.65      2.19 o 
   8  -6   4      205.90      198.62      6.87 o 
   9  -6   4       17.36       15.67      2.32 o 
  10  -6   4       22.19       24.69      2.60 o 
  11  -6   4       24.99       19.89      2.65 o 
  -9  -5   4       38.46       43.87      4.81 o 
  -8  -5   4        1.55        3.39      1.86 o 
  -7  -5   4       46.73       56.21      4.85 o 
  -6  -5   4       11.48        7.43      2.86 o 
  -5  -5   4      517.37      528.92     21.97 o 
  -4  -5   4       41.86       48.00      4.20 o 
  -3  -5   4      122.26      130.41      6.82 o 
  -2  -5   4       68.56       65.35      6.50 o 
  -1  -5   4      379.83      449.85     12.43 o 
   0  -5   4     1207.15     1287.46     42.19 o 
   1  -5   4      605.41      616.46     22.98 o 
   2  -5   4        1.40        0.54      1.63 o 
   3  -5   4      215.77      181.96      8.11 o 
   4  -5   4       10.60       12.65      2.33 o 
   5  -5   4      979.59      876.43     55.09 o 
   6  -5   4      295.87      320.11      9.71 o 
   7  -5   4      105.21      101.77      4.30 o 
   8  -5   4      422.32      456.28     13.41 o 
   9  -5   4        0.62       -0.36      1.63 o 
  10  -5   4        2.35        3.28      1.95 o 
  11  -5   4       43.43       44.29      4.56 o 
 -10  -4   4        4.97        7.83      3.57 o 
  -9  -4   4        2.01        7.50      3.44 o 
  -8  -4   4       20.45       21.39      3.72 o 
  -6  -4   4       85.60       88.11      5.81 o 
  -5  -4   4      543.00      533.28     22.07 o 
  -4  -4   4       68.88       82.40      5.21 o 
  -3  -4   4      472.70      503.82     20.52 o 
  -2  -4   4        1.32        0.04      1.03 o 
  -1  -4   4      787.49      898.38     23.80 o 
   0  -4   4      947.20      916.67     33.29 o 
   1  -4   4     1553.89     1513.33     54.21 o 
   2  -4   4      930.88      984.36     35.91 o 
   3  -4   4       73.98       89.31      4.90 o 
   5  -4   4      546.53      564.66     15.80 o 
   6  -4   4      187.70      194.66      6.49 o 
   7  -4   4       10.03       14.20      1.97 o 
   8  -4   4       24.92       22.21      3.52 o 
   9  -4   4        4.56        4.36      1.95 o 
  10  -4   4       40.24       37.26      3.07 o 
 -11  -3   4        2.38        6.85      3.47 o 
 -10  -3   4        1.90       -0.30      2.58 o 
  -8  -3   4      722.50      728.65     29.84 o 
  -7  -3   4       30.32       33.76      4.10 o 
  -6  -3   4        2.40        4.89      2.67 o 
  -5  -3   4        0.44        0.68      1.18 o 
  -4  -3   4      835.48      824.24     79.76 o 
  -3  -3   4      916.97      835.17     22.16 o 
  -2  -3   4     1036.12     1112.33     52.98 o 
  -1  -3   4     4035.78     4093.42    104.91 o 
   0  -3   4     1692.20     1566.06     55.90 o 
   1  -3   4       13.23       27.68      2.49 o 
   2  -3   4      501.96      501.09     19.06 o 
   3  -3   4        1.43        2.28      1.86 o 
   4  -3   4        0.91        2.15      1.35 o 
   5  -3   4      194.05      197.10      9.41 o 
   6  -3   4       23.72       23.47      2.20 o 
   7  -3   4      183.03      210.06      9.91 o 
   8  -3   4       67.67       67.94      3.76 o 
  10  -3   4       72.27       85.56      4.45 o 
 -11  -2   4        6.57        2.58      3.21 o 
 -10  -2   4       29.67       34.51      4.44 o 
  -9  -2   4        0.13       -0.13      2.54 o 
  -8  -2   4       29.38       22.17      3.77 o 
  -7  -2   4      484.50      486.33     32.87 o 
  -6  -2   4        0.08        4.93      5.71 o 
  -5  -2   4       13.51        8.31      1.38 o 
  -4  -2   4      101.80      119.72      4.12 o 
  -3  -2   4       84.56       89.01      3.29 o 
  -2  -2   4     4713.70     4553.38    116.58 o 
  -1  -2   4       12.74       11.69      1.86 o 
   0  -2   4     1541.86     1552.86     55.48 o 
   1  -2   4      428.42      439.51     16.81 o 
   2  -2   4        0.52       -0.02      1.65 o 
   3  -2   4      429.25      397.94     25.52 o 
   5  -2   4      193.20      182.35      8.93 o 
   6  -2   4       32.06       32.02      3.19 o 
   7  -2   4      591.79      592.17     20.25 o 
   9  -2   4        3.55        1.92      2.36 o 
  10  -2   4       65.32       71.99      4.12 o 
 -11  -1   4       39.06       28.90      4.25 o 
 -10  -1   4      276.66      286.83     13.70 o 
  -9  -1   4       91.71       83.76      6.06 o 
  -8  -1   4      118.00      120.14      6.00 o 
  -7  -1   4       63.83       68.38      3.21 o 
  -6  -1   4       12.02       17.76      2.27 o 
  -5  -1   4       31.43       24.99      2.58 o 
  -4  -1   4       20.05       21.60      1.72 o 
  -3  -1   4      601.71      511.05     18.86 o 
  -2  -1   4      552.63      555.45     15.12 o 
  -1  -1   4     1209.14     1356.88     48.68 o 
   0  -1   4       55.27       51.37      3.33 o 
   1  -1   4      705.06      715.00     26.46 o 
   2  -1   4     2219.53     2248.65     58.27 o 
   3  -1   4       46.30       43.61      3.57 o 
   4  -1   4      211.80      223.29      7.07 o 
   5  -1   4      405.31      451.62     12.99 o 
   6  -1   4        1.12       -0.27      1.44 o 
   7  -1   4        0.01       -1.61      2.01 o 
   8  -1   4        4.35        5.98      1.94 o 
   9  -1   4       41.04       51.74      5.24 o 
  10  -1   4       16.02       12.02      2.59 o 
 -12   0   4        1.27        3.73      3.28 o 
 -11   0   4       28.59       27.21      4.14 o 
 -10   0   4        9.74        8.84      3.39 o 
  -9   0   4       91.74       86.09      7.26 o 
  -8   0   4       79.14       78.95      4.18 o 
  -7   0   4        2.03        1.61      1.44 o 
  -6   0   4      154.94      130.18      5.79 o 
  -5   0   4     1146.00     1178.88     31.10 o 
  -4   0   4       77.61       91.22      3.46 o 
  -3   0   4      114.76      116.03      4.03 o 
  -2   0   4      555.08      550.69     15.03 o 
  -1   0   4       18.66       24.55      2.53 o 
   0   0   4      264.41      244.41     10.07 o 
   1   0   4      414.83      438.14     16.90 o 
   2   0   4     2701.18     2899.80     74.84 o 
   3   0   4      197.77      227.09      7.10 o 
   4   0   4      199.72      225.73      7.15 o 
   5   0   4       17.80       20.14      2.88 o 
   6   0   4        0.99       -0.26      1.54 o 
   7   0   4       70.90       61.95      3.42 o 
   8   0   4      112.00      111.62     13.12 o 
   9   0   4      102.06      106.14      5.22 o 
 -12   1   4       13.18       11.71      3.67 o 
 -11   1   4      179.57      169.75      9.32 o 
 -10   1   4        0.01        1.03      1.61 o 
  -9   1   4       83.67       84.73      3.92 o 
  -8   1   4      109.39      115.91      6.57 o 
  -7   1   4       10.79        8.75      1.72 o 
  -6   1   4      903.20      820.61     22.11 o 
  -5   1   4        3.25        1.10      1.24 o 
  -4   1   4      833.80      810.32     21.69 o 
  -3   1   4       98.76       96.18      3.57 o 
  -2   1   4       95.47      100.21      5.16 o 
  -1   1   4      314.52      331.77     13.21 o 
   0   1   4      667.25      713.46     26.52 o 
   1   1   4      896.11      775.26     28.68 o 
   2   1   4      776.19      779.84     17.35 o 
   3   1   4     2453.10     2611.87     55.77 o 
   4   1   4      247.52      251.01      6.39 o 
   5   1   4       27.40       30.82      1.89 o 
   6   1   4        3.93        4.75      1.79 o 
   7   1   4        0.10       -1.92      2.10 o 
   8   1   4        0.41        1.76      1.93 o 
   9   1   4       27.90       27.41      4.25 o 
 -12   2   4       80.30       94.45      6.82 o 
 -11   2   4        9.77       10.21      2.11 o 
 -10   2   4       70.52       57.77      3.22 o 
  -9   2   4      107.18      110.78      4.49 o 
  -8   2   4       87.61       84.30      3.69 o 
  -7   2   4      178.19      167.66      5.66 o 
  -6   2   4      229.88      218.47      6.86 o 
  -5   2   4      265.67      263.63      7.89 o 
  -4   2   4     1886.51     1736.08     45.20 o 
  -3   2   4      135.74      124.55      4.31 o 
  -2   2   4      624.46      623.70     23.51 o 
  -1   2   4       10.84        8.94      1.63 o 
   0   2   4      107.22      114.95      4.20 o 
   1   2   4     5119.33     5256.89    111.12 o 
   2   2   4      154.38      147.36      4.21 o 
   3   2   4      172.22      205.99      5.48 o 
   4   2   4       45.93       44.76      3.20 o 
   5   2   4       95.23       77.67      2.91 o 
   6   2   4       20.30       17.56      2.21 o 
   7   2   4       13.59       14.83      3.17 o 
   8   2   4       18.86       12.75      3.53 o 
 -12   3   4       18.73       18.45      2.54 o 
 -11   3   4       45.79       40.56      2.97 o 
 -10   3   4       12.57       12.50      2.15 o 
  -9   3   4       14.49       16.92      2.21 o 
  -8   3   4      280.06      268.86      8.33 o 
  -7   3   4      165.68      163.71      8.33 o 
  -6   3   4      488.64      470.01     19.46 o 
  -5   3   4     2383.24     2470.79     63.97 o 
  -4   3   4      271.76      257.98      7.73 o 
  -3   3   4       37.98       46.35      2.40 o 
  -2   3   4     1546.34     1560.59     40.90 o 
  -1   3   4      843.59      748.88     20.32 o 
   0   3   4     1648.71     1685.84     44.14 o 
   1   3   4       17.25       20.09      1.64 o 
   2   3   4       41.39       49.09      2.30 o 
   3   3   4       43.79       48.65      2.30 o 
   4   3   4      154.74      152.76      5.55 o 
   5   3   4       52.78       44.80      3.54 o 
   6   3   4       10.37       12.50      2.23 o 
   7   3   4       22.50       21.33      3.93 o 
 -12   4   4       25.46       27.96      2.74 o 
 -11   4   4        6.13        6.65      1.95 o 
 -10   4   4        0.05        0.08      1.60 o 
  -9   4   4      341.70      335.52     10.14 o 
  -8   4   4      907.40      908.20     24.59 o 
  -7   4   4      300.82      301.74      9.09 o 
  -6   4   4       47.27       56.16      2.81 o 
  -5   4   4      299.00      285.50      8.50 o 
  -4   4   4        0.02        0.77      2.32 o 
  -3   4   4        7.88       11.85      1.33 o 
  -2   4   4        8.55       13.61      1.91 o 
  -1   4   4      274.94      283.32      8.66 o 
   0   4   4      238.72      267.36     11.93 o 
   1   4   4        1.36       -0.60      1.15 o 
   2   4   4       29.64       30.96      1.94 o 
   3   4   4      155.45      159.80      4.68 o 
   4   4   4       58.48       55.16      3.72 o 
   5   4   4        9.45       11.99      2.20 o 
   6   4   4       60.21       66.55      5.46 o 
   7   4   4       16.50       22.22      4.00 o 
 -12   5   4       14.67       17.87      3.57 o 
 -11   5   4       13.42       15.20      2.38 o 
 -10   5   4        0.07        0.46      2.44 o 
  -9   5   4       73.90       72.63      3.51 o 
  -8   5   4      169.53      164.98      5.79 o 
  -7   5   4     2393.79     2410.82     62.64 o 
  -6   5   4      306.23      319.77      9.47 o 
  -4   5   4       24.63       23.87      1.60 o 
  -3   5   4      228.24      240.08      6.12 o 
  -2   5   4      622.52      602.42     16.80 o 
  -1   5   4       44.28       44.96      3.06 o 
   0   5   4      500.79      528.88     15.02 o 
   1   5   4       81.42       82.17      3.05 o 
   2   5   4      176.33      175.73      5.04 o 
   3   5   4      177.67      189.19      5.38 o 
   4   5   4       24.52       22.97      2.02 o 
   5   5   4       22.30       10.53      3.25 o 
   6   5   4       14.00       12.70      3.58 o 
 -12   6   4        5.37        5.33      2.94 o 
 -11   6   4        1.48        3.85      2.77 o 
 -10   6   4       29.43       26.69      3.65 o 
  -9   6   4       14.91       14.04      3.05 o 
  -8   6   4       21.50       23.84      3.30 o 
  -7   6   4      235.32      219.84     10.10 o 
  -6   6   4       78.44       91.25      5.55 o 
  -5   6   4       35.94       31.26      2.45 o 
  -4   6   4       19.23       17.10      2.54 o 
  -3   6   4       77.08       73.15      3.55 o 
  -2   6   4      121.04      125.25      4.88 o 
  -1   6   4       77.36       78.85      3.77 o 
   0   6   4      157.70      146.51      5.51 o 
   1   6   4       74.11       80.58      3.09 o 
   2   6   4        0.64       -0.63      1.30 o 
   3   6   4      185.43      172.80      5.13 o 
   4   6   4        1.26        1.59      1.88 o 
   5   6   4       34.57       33.91      4.16 o 
 -12   7   4        2.68        2.32      2.83 o 
 -11   7   4        9.23        9.18      3.24 o 
 -10   7   4       18.79       14.89      3.34 o 
  -9   7   4       47.29       36.15      4.03 o 
  -8   7   4      153.17      135.88      7.39 o 
  -7   7   4       63.59       59.30      4.69 o 
  -6   7   4        1.01        4.68      1.81 o 
  -5   7   4       71.28       76.66      5.61 o 
  -4   7   4       14.71       13.36      2.11 o 
  -3   7   4       25.97       21.03      2.36 o 
  -2   7   4        0.67        1.44      2.33 o 
  -1   7   4        0.89        3.21      1.79 o 
   0   7   4       59.46       57.61      3.43 o 
   1   7   4       33.00       33.87      3.90 o 
   2   7   4      105.51      103.72      4.64 o 
   3   7   4       16.55       22.17      4.01 o 
   4   7   4       23.17       36.60      4.61 o 
 -11   8   4       31.07       37.37      4.54 o 
 -10   8   4        0.05        3.38      2.86 o 
  -9   8   4       33.02       29.49      3.81 o 
  -8   8   4       65.03       71.17      5.29 o 
  -7   8   4      143.65      152.52      5.78 o 
  -6   8   4        2.29        4.19      1.99 o 
  -5   8   4       12.25       12.41      2.25 o 
  -4   8   4       38.06       29.35      2.72 o 
  -3   8   4       13.98       14.30      2.26 o 
  -2   8   4       47.40       49.45      3.19 o 
  -1   8   4      310.18      319.34     10.06 o 
   0   8   4        1.12        0.24      1.78 o 
   1   8   4        2.22        4.15      2.04 o 
   2   8   4       14.40       23.98      4.26 o 
 -11   9   4        9.38       14.76      3.62 o 
 -10   9   4        4.45        4.28      3.01 o 
  -9   9   4        7.77        6.75      3.14 o 
  -8   9   4        1.14        2.18      2.63 o 
  -7   9   4       19.56       18.45      2.54 o 
  -6   9   4       57.45       55.93      3.58 o 
  -5   9   4        5.50        1.69      1.86 o 
  -4   9   4       27.52       35.98      2.93 o 
  -3   9   4      104.14      114.52      4.97 o 
  -2   9   4       58.33       60.93      4.85 o 
  -1   9   4       17.96       13.47      2.38 o 
   0   9   4       10.08       11.47      2.43 o 
   1   9   4       11.57       10.40      3.44 o 
 -10  10   4        0.02       -1.38      2.47 o 
  -9  10   4       51.48       49.80      4.93 o 
  -8  10   4        6.37        1.85      2.91 o 
  -7  10   4       99.70      101.90      4.82 o 
  -6  10   4       49.52       45.57      3.24 o 
  -5  10   4        2.69        3.13      2.39 o 
  -4  10   4       16.81       17.40      2.46 o 
  -3  10   4        0.01        0.68      1.94 o 
  -2  10   4       57.47       64.68      3.82 o 
  -1  10   4       23.86       26.38      8.34 o 
  -8  11   4        3.77        2.13      2.12 o 
  -7  11   4        0.08        2.15      2.15 o 
  -6  11   4        2.28        2.30      1.99 o 
  -5  11   4       11.40        6.50      2.36 o 
  -4  11   4      103.88       98.60      4.77 o 
   3 -14   5        5.38        7.29      3.48 o 
   4 -14   5       43.65       32.82      4.35 o 
   5 -14   5       36.07       45.67      5.20 o 
  -1 -13   5        8.73       10.07      3.37 o 
   0 -13   5       25.86       19.55      3.87 o 
   1 -13   5        3.35        1.64      2.79 o 
   2 -13   5        7.05        3.24      2.79 o 
   3 -13   5        2.63       -0.10      2.59 o 
   4 -13   5        0.49       -0.80      2.56 o 
   5 -13   5       77.56       75.73      5.58 o 
   6 -13   5        3.35        5.41      2.11 o 
   7 -13   5        0.00        1.29      2.78 o 
  -3 -12   5        7.03        8.91      3.39 o 
  -2 -12   5       14.44       18.20      3.61 o 
  -1 -12   5        1.51        1.42      2.72 o 
   0 -12   5       11.83       10.04      3.14 o 
   1 -12   5       24.14       22.53      4.28 o 
   2 -12   5       34.57       37.32      4.23 o 
   3 -12   5       29.49       28.07      2.67 o 
   4 -12   5       93.43       97.41      7.43 o 
   5 -12   5        0.95        0.32      2.91 o 
   6 -12   5       40.40       36.48      3.30 o 
   7 -12   5        2.87       -0.44      2.85 o 
   8 -12   5       20.55       13.61      3.36 o 
  -4 -11   5       24.87       27.17      4.12 o 
  -3 -11   5        4.21        3.16      2.67 o 
  -2 -11   5       56.63       53.50      5.04 o 
  -1 -11   5       83.09       69.44      5.54 o 
   0 -11   5        0.79        0.92      2.49 o 
   1 -11   5       79.47       77.28      5.76 o 
   2 -11   5        5.31        9.44      1.94 o 
   3 -11   5      105.97      104.71      4.49 o 
   4 -11   5      314.18      308.41      9.60 o 
   5 -11   5        0.07        0.79      2.30 o 
   6 -11   5        1.42        2.54      3.80 o 
   7 -11   5        2.73        1.12      2.65 o 
   8 -11   5        4.86        2.29      2.83 o 
   9 -11   5       21.73       26.49      4.07 o 
  -5 -10   5        4.99        4.43      2.12 o 
  -4 -10   5        3.37       -0.15      1.83 o 
  -3 -10   5      152.35      147.53      5.81 o 
  -2 -10   5      355.27      310.01     10.24 o 
  -1 -10   5      150.70      171.05      8.60 o 
   0 -10   5       46.69       45.18      3.91 o 
   1 -10   5        7.06        6.04      1.40 o 
   2 -10   5      455.68      458.64     10.84 o 
   3 -10   5       20.19       17.93      1.66 o 
   4 -10   5      121.16      125.92      4.90 o 
   5 -10   5       97.55      110.93      4.60 o 
   6 -10   5       15.78       17.63      2.67 o 
   7 -10   5      103.39       96.06      6.15 o 
   9 -10   5       24.36       16.64      3.64 o 
  10 -10   5        9.42        7.69      3.50 o 
  -6  -9   5        1.60        0.55      2.01 o 
  -5  -9   5       23.12       19.00      2.51 o 
  -4  -9   5      195.35      189.96      6.89 o 
  -3  -9   5       31.92       32.45      3.18 o 
  -2  -9   5      267.17      243.84      8.10 o 
  -1  -9   5      284.99      269.60      8.68 o 
   0  -9   5       23.80       26.71      1.76 o 
   1  -9   5      153.11      169.56      5.63 o 
   2  -9   5       63.19       69.54      3.16 o 
   3  -9   5       62.14       60.91      2.53 o 
   4  -9   5      563.77      584.99     16.44 o 
   5  -9   5      644.80      661.24     27.57 o 
   6  -9   5        8.77       13.37      3.15 o 
   7  -9   5       41.16       44.57      4.20 o 
   8  -9   5        0.29       -0.28      2.22 o 
   9  -9   5        0.48        6.82      2.97 o 
  10  -9   5       11.90       11.16      3.48 o 
  -7  -8   5       73.79       82.84      4.33 o 
  -6  -8   5        0.45       -0.46      1.96 o 
  -5  -8   5       14.03       16.13      2.28 o 
  -4  -8   5       45.34       36.32      4.08 o 
  -3  -8   5        0.00       -1.43      2.18 o 
  -2  -8   5      103.02      110.98      6.37 o 
  -1  -8   5      253.09      234.05     10.67 o 
   0  -8   5       22.26       26.63      2.04 o 
   1  -8   5     1459.68     1431.10     37.56 o 
   2  -8   5        0.20        0.27      1.95 o 
   3  -8   5      851.21      802.15     21.77 o 
   4  -8   5       39.10       34.95      2.46 o 
   5  -8   5        0.27        4.64      1.78 o 
   6  -8   5       71.65       81.46      5.29 o 
   7  -8   5       53.25       50.29      4.38 o 
   8  -8   5       94.06      105.51      6.41 o 
  10  -8   5       15.25       11.84      3.37 o 
  -8  -7   5        1.34        0.51      2.81 o 
  -7  -7   5        6.95        7.71      2.24 o 
  -6  -7   5      130.19      118.75      7.39 o 
  -5  -7   5      361.69      364.44     16.04 o 
  -4  -7   5      508.13      510.48     21.37 o 
  -3  -7   5       35.17       23.69      3.26 o 
  -2  -7   5      227.38      226.57     10.47 o 
  -1  -7   5        3.90        3.82      1.32 o 
   0  -7   5      534.53      513.51     14.22 o 
   1  -7   5      496.09      493.07     20.92 o 
   2  -7   5      231.07      237.38     10.07 o 
   3  -7   5      380.03      378.16     15.12 o 
   4  -7   5        1.19        1.73      2.00 o 
   5  -7   5      130.84      123.85      4.60 o 
   6  -7   5      225.91      210.86      9.69 o 
   7  -7   5       28.41       33.52      3.74 o 
   8  -7   5      234.99      239.37     11.16 o 
   9  -7   5        0.07       -0.68      2.43 o 
  10  -7   5        2.23       -0.26      1.78 o 
  -9  -6   5        0.94        2.10      2.97 o 
  -8  -6   5        0.85        0.72      2.33 o 
  -7  -6   5       13.84       13.37      3.39 o 
  -6  -6   5      283.63      267.60     12.57 o 
  -5  -6   5      263.15      268.53     12.47 o 
  -4  -6   5       76.44       74.56      5.18 o 
  -3  -6   5      415.06      423.90     17.85 o 
  -2  -6   5     1395.98     1196.55     82.24 o 
  -1  -6   5       10.34        8.54      1.50 o 
   0  -6   5       23.93       32.95      2.03 o 
   1  -6   5        3.33       -0.19      1.50 o 
   2  -6   5       69.46       84.96      4.74 o 
   3  -6   5        0.02        1.88      1.95 o 
   4  -6   5      256.14      257.93     11.04 o 
   5  -6   5      648.27      645.18     24.65 o 
   6  -6   5      109.76       96.83      5.72 o 
   7  -6   5        9.82       13.82      2.98 o 
   8  -6   5        0.21        2.02      1.83 o 
   9  -6   5       36.94       32.46      2.79 o 
  10  -6   5       52.72       60.78      5.30 o 
 -10  -5   5        3.05        8.19      3.38 o 
  -9  -5   5        0.50       -0.93      2.52 o 
  -8  -5   5       17.57       24.13      3.99 o 
  -7  -5   5        0.77       -1.22      2.32 o 
  -6  -5   5      266.68      264.24     12.30 o 
  -5  -5   5       17.64       15.86      3.03 o 
  -4  -5   5      804.60      780.24     31.00 o 
  -3  -5   5      424.09      439.17     18.30 o 
  -2  -5   5      810.64      650.32     68.47 o 
  -1  -5   5      372.35      421.66     11.78 o 
   0  -5   5      823.78      996.01     40.27 o 
   1  -5   5      262.99      281.69     11.39 o 
   2  -5   5      196.11      200.17      8.70 o 
   3  -5   5        0.46        0.65      1.79 o 
   4  -5   5      166.61      170.94      7.96 o 
   5  -5   5       58.94       53.25      4.02 o 
   6  -5   5      115.80      114.99      6.24 o 
   7  -5   5      194.90      182.88      6.38 o 
   8  -5   5        2.31        0.48      2.72 o 
   9  -5   5        4.69        6.97      2.10 o 
  10  -5   5       12.13       13.85      2.39 o 
 -10  -4   5       25.08       27.85      4.44 o 
  -9  -4   5        0.55        0.25      2.54 o 
  -8  -4   5       57.96       58.27      5.22 o 
  -7  -4   5      223.84      211.65     10.48 o 
  -6  -4   5       20.19       19.59      3.30 o 
  -5  -4   5       53.84       51.20      4.36 o 
  -4  -4   5       91.83      110.09      6.18 o 
  -3  -4   5     1201.92     1061.05    141.75 o 
  -2  -4   5        5.89        8.78      1.40 o 
  -1  -4   5       37.06       57.74      4.05 o 
   0  -4   5      439.23      421.36     16.14 o 
   2  -4   5      784.76      929.27     34.18 o 
   3  -4   5      425.63      444.54     17.32 o 
   6  -4   5      103.85      103.38      4.28 o 
   7  -4   5       49.15       46.83      7.45 o 
   8  -4   5        8.20       10.13      2.09 o 
   9  -4   5       67.75       62.11      5.32 o 
  10  -4   5       10.15       10.55      2.46 o 
 -11  -3   5       19.68       24.36      4.30 o 
 -10  -3   5       58.05       66.06      5.62 o 
  -9  -3   5       47.46       40.43      4.48 o 
  -8  -3   5      331.12      359.13     16.25 o 
  -7  -3   5        0.03        0.62      2.57 o 
  -6  -3   5        1.51        1.54      2.42 o 
  -5  -3   5      550.95      495.30     31.04 o 
  -4  -3   5       51.88       46.81      5.77 o 
  -3  -3   5      269.92      238.43      7.13 o 
  -2  -3   5       18.05       19.79      1.66 o 
  -1  -3   5      541.12      534.01     14.63 o 
   0  -3   5     1101.96      931.72     33.94 o 
   1  -3   5     2639.71     2685.20     95.15 o 
   3  -3   5        1.41       -0.40      1.65 o 
   5  -3   5        7.08        9.71      2.73 o 
   6  -3   5        3.09       -0.54      1.45 o 
   7  -3   5       46.23       48.27      3.06 o 
   8  -3   5       92.81       92.74      5.99 o 
   9  -3   5       70.91       67.88      3.83 o 
  10  -3   5        9.08       13.68      2.66 o 
 -11  -2   5       56.59       57.18      5.67 o 
 -10  -2   5      104.63       96.28      6.81 o 
  -9  -2   5       37.21       36.88      4.28 o 
  -8  -2   5      361.21      348.52     15.60 o 
  -7  -2   5      467.18      396.84     30.23 o 
  -6  -2   5        1.34        4.96      1.47 o 
  -5  -2   5      138.51      110.90      5.29 o 
  -4  -2   5      505.84      526.21     14.48 o 
  -3  -2   5        0.39       -0.46      1.21 o 
  -2  -2   5     1369.41     1446.94     37.82 o 
  -1  -2   5      916.93      932.55     33.96 o 
   0  -2   5      634.15      617.61     23.08 o 
   1  -2   5     2232.22     2319.78     82.45 o 
   2  -2   5      174.01      177.87      7.98 o 
   3  -2   5       16.73       15.53      2.63 o 
   4  -2   5      348.07      356.99     10.51 o 
   5  -2   5       78.75       67.45      3.34 o 
   6  -2   5       22.22       19.30      2.70 o 
   7  -2   5      247.86      276.22      8.88 o 
   8  -2   5        7.22       10.93      2.28 o 
   9  -2   5       42.26       45.51      6.07 o 
 -12  -1   5        5.83        6.86      3.39 o 
 -11  -1   5      180.71      159.81      9.16 o 
  -9  -1   5       40.05       40.02      4.32 o 
  -8  -1   5        4.46        5.80      1.74 o 
  -7  -1   5      197.38      247.37      9.49 o 
  -6  -1   5      624.66      608.06     16.72 o 
  -5  -1   5       61.37       68.19      4.68 o 
  -4  -1   5     3776.85     3643.89     93.63 o 
  -3  -1   5      366.95      415.23     11.68 o 
  -2  -1   5     1548.71     1545.46     40.35 o 
  -1  -1   5      393.57      381.19     14.86 o 
   0  -1   5      967.39      958.98     35.03 o 
   1  -1   5      126.53      118.77      5.84 o 
   2  -1   5      200.63      206.28      9.00 o 
   3  -1   5      158.58      160.23      5.45 o 
   4  -1   5      105.82      107.11      9.09 o 
   5  -1   5      110.11      116.06      4.56 o 
   6  -1   5        1.84        1.03      1.61 o 
   7  -1   5        2.09        3.06      1.83 o 
   8  -1   5        1.85        1.66      1.84 o 
   9  -1   5       29.33       32.03      3.01 o 
 -12   0   5       11.44       11.69      3.87 o 
 -11   0   5       31.68       39.46      4.54 o 
 -10   0   5        8.63        6.13      3.00 o 
  -9   0   5      311.55      320.26     15.92 o 
  -8   0   5        0.08       -0.35      1.45 o 
  -7   0   5      161.37      171.02      5.78 o 
  -6   0   5      483.65      546.74     15.21 o 
  -5   0   5      499.21      486.55     22.88 o 
  -4   0   5     1752.54     1801.61     46.91 o 
  -3   0   5     1142.39     1170.89     30.89 o 
  -2   0   5       68.31       70.77      4.24 o 
  -1   0   5       18.50       16.53      2.53 o 
   0   0   5        0.43        7.38      2.15 o 
   1   0   5        9.47        9.18      2.12 o 
   2   0   5      319.27      348.14     14.04 o 
   3   0   5      314.24      315.25      9.47 o 
   4   0   5       17.81       14.78      1.92 o 
   5   0   5        1.51        2.74      1.75 o 
   6   0   5      113.76      118.84      4.84 o 
   7   0   5       14.40       12.31      2.15 o 
   8   0   5       68.17       68.64      3.79 o 
 -12   1   5      173.87      162.60      9.31 o 
 -11   1   5       57.33       58.48      5.24 o 
 -10   1   5       12.04       10.90      2.00 o 
  -9   1   5       21.81       25.47      2.37 o 
  -8   1   5        9.03        6.11      1.69 o 
  -7   1   5       18.82       23.84      2.10 o 
  -6   1   5       24.15       39.22      2.57 o 
  -5   1   5       42.84       39.75      2.34 o 
  -4   1   5       26.73       31.66      2.15 o 
  -3   1   5      204.08      217.54      6.73 o 
  -1   1   5      581.67      566.01     21.52 o 
   0   1   5       27.99       28.39      3.20 o 
   1   1   5       17.90       20.17      2.76 o 
   2   1   5      188.62      199.91      7.16 o 
   3   1   5       63.11       64.52      4.79 o 
   4   1   5       31.57       31.30      2.43 o 
   5   1   5       32.59       36.12      2.67 o 
   6   1   5       49.16       44.42      3.01 o 
   7   1   5       10.58       14.44      2.39 o 
   8   1   5       23.60       21.76      4.47 o 
 -12   2   5       70.21       65.37      5.66 o 
 -11   2   5       15.65       11.94      2.20 o 
 -10   2   5      159.44      146.27     11.29 o 
  -9   2   5        3.54        3.55      2.50 o 
  -8   2   5       79.23       72.02      4.35 o 
  -7   2   5      163.88      160.82      5.55 o 
  -6   2   5       85.52       89.46      3.68 o 
  -5   2   5      477.05      435.04     12.29 o 
  -4   2   5       45.55       51.36      2.62 o 
  -3   2   5      389.22      417.35     19.56 o 
  -1   2   5       23.76       23.11      3.16 o 
   0   2   5        0.54        0.17      1.90 o 
   1   2   5      199.88      237.17      7.45 o 
   2   2   5       39.68       41.38      3.42 o 
   3   2   5       55.88       47.53      2.29 o 
   4   2   5        0.12        1.40      1.34 o 
   5   2   5        0.68        0.89      1.78 o 
   6   2   5       44.84       45.58      3.41 o 
   7   2   5       63.26       55.12      3.40 o 
 -12   3   5       43.90       47.73      3.37 o 
 -11   3   5       47.08       46.36      3.07 o 
 -10   3   5      169.87      158.09      5.81 o 
  -9   3   5        5.67        4.82      3.41 o 
  -8   3   5      320.47      306.73     21.67 o 
  -7   3   5      125.90      137.50      4.97 o 
  -6   3   5      213.01      202.14      7.89 o 
  -5   3   5        0.68        0.86      1.40 o 
  -4   3   5      562.06      563.97     15.60 o 
  -3   3   5       94.53       94.63      3.73 o 
  -2   3   5      589.33      604.69     23.14 o 
  -1   3   5      158.59      167.63      5.76 o 
   0   3   5        5.18        8.18      1.81 o 
   1   3   5      374.82      381.72     11.19 o 
   2   3   5       44.93       44.93      2.41 o 
   3   3   5      272.52      264.40      8.74 o 
   4   3   5        3.56        1.31      1.34 o 
   5   3   5       82.42       80.46      4.86 o 
   6   3   5       32.20       28.78      2.67 o 
   7   3   5       50.84       44.54      4.82 o 
 -12   4   5        0.22        3.06      1.99 o 
 -11   4   5       10.93        9.58      3.63 o 
 -10   4   5      199.13      205.36      7.04 o 
  -9   4   5       59.05       55.98      3.12 o 
  -8   4   5      580.30      574.02     16.15 o 
  -7   4   5      289.21      280.46      8.59 o 
  -6   4   5      290.88      260.41      8.00 o 
  -5   4   5      462.95      426.80     12.12 o 
  -4   4   5        6.38        5.97      1.58 o 
  -3   4   5      330.73      411.78     11.76 o 
  -2   4   5      627.36      663.40     18.37 o 
  -1   4   5     1510.99     1579.56     41.62 o 
   0   4   5      419.57      422.99     12.31 o 
   1   4   5      158.49      163.92      5.84 o 
   2   4   5      171.26      163.10      4.79 o 
   3   4   5        6.54        9.51      1.68 o 
   4   4   5       12.18        9.03      2.23 o 
   5   4   5       29.62       27.00      2.64 o 
   6   4   5        1.53        4.71      2.92 o 
 -12   5   5       27.53       22.16      3.83 o 
 -11   5   5       23.61       24.37      3.77 o 
 -10   5   5        0.00        2.97      2.68 o 
  -9   5   5       61.90       66.22      4.89 o 
  -8   5   5      637.55      607.77     23.62 o 
  -7   5   5        1.27       -0.98      2.15 o 
  -6   5   5       13.07       14.85      3.21 o 
  -5   5   5       95.09       85.97      5.23 o 
  -4   5   5        1.73        2.03      1.40 o 
  -3   5   5      119.29      109.09      3.47 o 
  -2   5   5      123.61      133.24      7.37 o 
  -1   5   5       61.06       54.76      3.23 o 
   0   5   5      550.94      579.87     16.43 o 
   1   5   5        0.31        1.53      1.75 o 
   2   5   5       52.44       60.08      2.71 o 
   3   5   5        3.97        5.15      1.70 o 
   4   5   5        2.63        3.91      1.58 o 
   5   5   5       32.55       36.56      4.22 o 
 -12   6   5       32.82       45.26      4.63 o 
 -11   6   5        0.01       -2.18      2.35 o 
  -9   6   5        4.34        5.86      2.92 o 
  -8   6   5        5.81        6.01      2.83 o 
  -7   6   5        2.27        1.99      2.38 o 
  -6   6   5      213.70      232.61     10.67 o 
  -5   6   5       37.46       36.34      3.80 o 
  -4   6   5        2.87        2.46      1.80 o 
  -3   6   5       38.46       41.44      2.92 o 
  -2   6   5      116.59      131.60      5.19 o 
  -1   6   5        9.20        5.99      1.94 o 
   0   6   5       43.26       42.91      2.97 o 
   1   6   5       33.02       40.16      3.01 o 
   2   6   5      119.43      131.21      5.31 o 
   3   6   5        0.40       -0.69      1.73 o 
   4   6   5       43.75       47.71      4.69 o 
 -12   7   5        7.46        5.06      3.27 o 
 -11   7   5        1.49        0.19      2.40 o 
 -10   7   5        0.55        2.41      2.68 o 
  -9   7   5      490.05      417.08     17.25 o 
  -8   7   5      248.59      249.20     11.48 o 
  -7   7   5       21.50       25.26      3.45 o 
  -6   7   5        8.38        6.48      2.61 o 
  -5   7   5       11.99        8.33      2.09 o 
  -4   7   5      227.82      217.12     10.14 o 
  -3   7   5        7.02        5.80      2.96 o 
  -2   7   5       13.09       17.18      2.33 o 
  -1   7   5      177.20      163.45      6.08 o 
   0   7   5       63.64       64.81      3.60 o 
   1   7   5        1.58        3.15      2.03 o 
   2   7   5        8.18        7.19      2.19 o 
   3   7   5       11.54       18.47      3.78 o 
 -11   8   5        6.72        9.50      3.46 o 
 -10   8   5        4.83        4.63      2.92 o 
  -9   8   5       11.20        8.52      3.07 o 
  -8   8   5        0.31       -0.69      2.58 o 
  -7   8   5       69.43       76.37      5.69 o 
  -6   8   5        5.42        2.35      1.86 o 
  -5   8   5       18.74       15.25      2.28 o 
  -4   8   5       21.49       17.37      2.40 o 
  -3   8   5        9.13        9.66      3.07 o 
  -2   8   5      199.16      207.20      7.33 o 
  -1   8   5        2.25        2.68      2.07 o 
   0   8   5        1.56        2.99      2.04 o 
   1   8   5       59.88       66.02      3.86 o 
 -10   9   5       55.49       51.16      5.06 o 
  -9   9   5        6.74        7.76      3.04 o 
  -8   9   5        9.55        6.91      3.13 o 
  -7   9   5        0.36        4.53      2.81 o 
  -6   9   5        4.81        2.83      1.98 o 
  -5   9   5       55.19       62.61      3.87 o 
  -4   9   5       13.67       10.07      2.31 o 
  -3   9   5       10.23       14.01      4.47 o 
  -2   9   5        6.11        6.66      2.33 o 
  -1   9   5        6.49        5.03      2.17 o 
   0   9   5       38.35       49.16      3.51 o 
  -9  10   5        5.06       11.38      3.42 o 
  -8  10   5        2.71        6.00      3.09 o 
  -7  10   5        8.54       10.54      2.47 o 
  -6  10   5        9.71        8.37      2.38 o 
  -5  10   5        3.63        4.83      2.05 o 
  -4  10   5       40.64       43.08      3.35 o 
  -3  10   5       46.33       50.56      5.37 o 
  -2  10   5        0.01        0.18      1.93 o 
   2 -14   6        0.04       -0.31      2.81 o 
   3 -14   6        7.88        6.09      3.21 o 
   4 -14   6       10.21        9.58      3.50 o 
  -1 -13   6        6.52        2.67      2.84 o 
   0 -13   6       37.06       49.02      5.12 o 
   1 -13   6        1.01        2.36      3.01 o 
   2 -13   6        5.11        4.56      2.94 o 
   3 -13   6        2.29        4.44      2.99 o 
   4 -13   6       76.03       74.71      5.79 o 
   5 -13   6        4.58        3.42      3.62 o 
   6 -13   6        0.50       -0.96      2.45 o 
   7 -13   6       28.03       16.55      3.61 o 
  -3 -12   6        0.04       -2.84      2.54 o 
  -2 -12   6        9.03        7.49      3.33 o 
  -1 -12   6       12.43       10.54      3.43 o 
   0 -12   6        8.61        6.71      3.11 o 
   1 -12   6        0.01       -1.26      2.67 o 
   2 -12   6       44.67       44.96      4.72 o 
   3 -12   6        0.00        0.19      2.53 o 
   4 -12   6       27.33       30.02      2.65 o 
   5 -12   6       11.73       15.10      2.28 o 
   6 -12   6        3.18       -2.34      2.34 o 
   7 -12   6        0.39        1.28      2.55 o 
  -4 -11   6       24.07       20.49      2.67 o 
  -3 -11   6        3.93        4.38      2.05 o 
  -2 -11   6      212.57      201.40      7.28 o 
  -1 -11   6      122.81      132.24      5.37 o 
   0 -11   6        1.67        0.15      2.40 o 
   1 -11   6       10.52        8.53      3.13 o 
   2 -11   6      250.90      262.75     10.70 o 
   3 -11   6      263.18      262.64      8.40 o 
   4 -11   6      106.18      112.24      4.72 o 
   5 -11   6        1.39        1.23      1.82 o 
   6 -11   6       56.35       57.54      4.76 o 
   7 -11   6       26.10       27.40      3.90 o 
   8 -11   6        9.23       10.97      3.30 o 
   9 -11   6        6.80        8.47      3.17 o 
  -5 -10   6       59.51       56.47      4.09 o 
  -4 -10   6      237.89      226.41      7.95 o 
  -3 -10   6      100.55       87.01      4.23 o 
  -2 -10   6       69.43       65.99      3.67 o 
  -1 -10   6      133.66      115.11      4.80 o 
   0 -10   6      120.95      128.15      5.06 o 
   1 -10   6      112.33      122.71      4.44 o 
   2 -10   6        1.95        1.12      1.30 o 
   3 -10   6       14.96       14.11      1.67 o 
   4 -10   6       95.98       91.57      5.95 o 
   5 -10   6      253.40      252.87     15.99 o 
   6 -10   6      198.45      180.43      8.95 o 
   7 -10   6       21.39       27.27      3.94 o 
   8 -10   6        2.61        3.35      2.90 o 
   9 -10   6        1.43        3.68      2.97 o 
  -7  -9   6        8.30        6.56      2.34 o 
  -6  -9   6       44.57       45.07      3.29 o 
  -5  -9   6       86.14       88.33      4.44 o 
  -4  -9   6        0.00        1.41      2.39 o 
  -3  -9   6       41.18       45.17      4.36 o 
  -2  -9   6       15.66       16.87      3.16 o 
  -1  -9   6        9.72       14.04      2.89 o 
   0  -9   6       12.95       17.09      1.89 o 
   1  -9   6      249.73      231.78      7.26 o 
   2  -9   6       82.79       87.56      3.70 o 
   3  -9   6      101.20      107.20      4.29 o 
   4  -9   6       73.79       86.90      9.67 o 
   5  -9   6      459.52      489.47     19.40 o 
   6  -9   6      172.67      175.95      8.74 o 
   7  -9   6        4.32        7.51      2.83 o 
   8  -9   6       31.87       31.60      3.98 o 
   9  -9   6       17.26       18.98      3.75 o 
  -7  -8   6       16.61       17.46      2.60 o 
  -6  -8   6       85.80       81.69      6.01 o 
  -5  -8   6       83.95       77.05      5.81 o 
  -3  -8   6       64.39       67.41      5.07 o 
  -2  -8   6      208.23      214.92     10.16 o 
  -1  -8   6       11.62       13.84      2.77 o 
   0  -8   6      143.00      138.45      4.83 o 
   1  -8   6       22.95       29.24      2.70 o 
   2  -8   6       59.50       65.43      4.26 o 
   3  -8   6        0.09       -0.44      1.98 o 
   4  -8   6       22.41       20.85      2.93 o 
   5  -8   6      413.06      418.38     15.45 o 
   6  -8   6      477.31      478.37     19.19 o 
   7  -8   6      151.15      142.63      7.70 o 
   8  -8   6      100.95       97.66      6.32 o 
   9  -8   6        0.42       -1.52      2.37 o 
  10  -8   6       18.07       21.18      3.85 o 
  -8  -7   6       37.65       34.46      4.48 o 
  -7  -7   6       17.79       15.06      3.66 o 
  -6  -7   6        4.47        3.39      2.82 o 
  -5  -7   6       26.17       28.53      4.06 o 
  -4  -7   6      400.93      410.68     17.62 o 
  -3  -7   6       15.21       12.30      2.92 o 
  -2  -7   6      758.34      750.17     29.91 o 
  -1  -7   6        1.82        2.33      1.34 o 
   0  -7   6        4.07        6.45      1.50 o 
   1  -7   6        1.34        2.83      1.42 o 
   2  -7   6       25.25       21.71      2.70 o 
   3  -7   6      198.67      192.33      8.76 o 
   4  -7   6       45.71       47.02      3.86 o 
   5  -7   6        0.01        0.67      2.05 o 
   6  -7   6      307.17      292.00     12.67 o 
   8  -7   6        1.64       -0.91      2.19 o 
   9  -7   6       22.13       27.13      3.96 o 
  10  -7   6       77.97       71.85      5.68 o 
  -9  -6   6        1.67        0.74      2.94 o 
  -8  -6   6       39.09       47.45      4.88 o 
  -7  -6   6      235.62      236.10     11.66 o 
  -6  -6   6        0.35       -0.50      2.54 o 
  -5  -6   6       49.11       42.85      4.39 o 
  -4  -6   6      111.06      112.66      6.55 o 
  -3  -6   6       28.99       31.62      3.39 o 
  -2  -6   6        6.46        3.28      1.37 o 
  -1  -6   6      911.90      777.63     50.43 o 
   0  -6   6      351.34      353.34     15.02 o 
   1  -6   6      357.42      399.23     15.61 o 
   2  -6   6     1017.84      948.46     34.85 o 
   3  -6   6      308.09      305.39     12.56 o 
   4  -6   6      230.15      216.08      9.57 o 
   5  -6   6        7.72        2.30      2.20 o 
   6  -6   6        5.90        4.07      2.43 o 
   7  -6   6       19.51       17.23      3.51 o 
   8  -6   6       24.05       30.06      3.71 o 
   9  -6   6        0.09       -1.40      2.31 o 
 -10  -5   6        1.73        5.69      3.33 o 
  -9  -5   6       84.29       97.11      6.87 o 
  -8  -5   6        0.54       -0.12      2.67 o 
  -7  -5   6        5.74        2.73      2.61 o 
  -6  -5   6       30.14       31.28      3.94 o 
  -5  -5   6        0.61        0.74      2.29 o 
  -4  -5   6       96.54      102.84      6.24 o 
  -3  -5   6      310.94      289.27     31.10 o 
  -2  -5   6      595.02      572.76     15.66 o 
  -1  -5   6       30.41       42.27      6.02 o 
   0  -5   6      186.76      210.43      8.91 o 
   2  -5   6      451.74      381.51     15.12 o 
   3  -5   6      301.52      375.26     15.24 o 
   4  -5   6      384.49      478.81     19.03 o 
   5  -5   6      358.32      454.18     18.37 o 
   6  -5   6     1141.86     1216.76     44.98 o 
   7  -5   6       89.52       76.28      5.15 o 
   8  -5   6      142.29      131.55      7.73 o 
   9  -5   6       19.48       19.38      2.61 o 
  10  -5   6       22.67       20.62      2.87 o 
 -10  -4   6        3.77        3.69      3.03 o 
  -9  -4   6       65.84       61.37      5.53 o 
  -8  -4   6        3.72        4.72      2.97 o 
  -7  -4   6       38.89       43.47      4.46 o 
  -6  -4   6       88.75       82.61      5.62 o 
  -5  -4   6      209.37      193.49      9.49 o 
  -4  -4   6        1.42        0.43      1.14 o 
  -3  -4   6      109.15       84.92     14.59 o 
  -2  -4   6      724.61      773.67     20.79 o 
  -1  -4   6      306.27      316.33      9.23 o 
   0  -4   6     3100.62     3401.94    120.09 o 
   1  -4   6       47.38       38.58      3.17 o 
   2  -4   6     1785.63     1708.16     61.33 o 
   3  -4   6       99.71       99.07      5.40 o 
   4  -4   6       40.51       28.01      3.03 o 
   5  -4   6        5.49        3.66      2.11 o 
   6  -4   6      523.31      461.57     18.45 o 
   7  -4   6        1.43        0.67      3.41 o 
   8  -4   6       57.69       54.12      3.67 o 
   9  -4   6       39.90       49.54      3.46 o 
 -11  -3   6       64.03       60.80      5.63 o 
 -10  -3   6        4.22        6.41      3.18 o 
  -9  -3   6      269.80      287.58     13.80 o 
  -8  -3   6       39.35       49.21      4.80 o 
  -7  -3   6      221.77      214.01     10.55 o 
  -6  -3   6       57.00       50.98      4.43 o 
  -5  -3   6      181.67      135.54     22.43 o 
  -4  -3   6      137.60      121.38     12.75 o 
  -3  -3   6       37.36       41.49      2.32 o 
  -2  -3   6       16.87       18.14      1.76 o 
  -1  -3   6      500.95      520.71     19.69 o 
   0  -3   6      373.81      420.49     16.35 o 
   1  -3   6     1810.03     1654.04     59.33 o 
   2  -3   6      346.22      342.43     13.82 o 
   3  -3   6       20.67       23.08      2.84 o 
   4  -3   6      451.86      476.53     18.74 o 
   5  -3   6      270.76      248.81     10.97 o 
   6  -3   6      443.40      433.46     12.79 o 
   7  -3   6      262.12      284.41      9.21 o 
   8  -3   6       75.77       83.32      6.11 o 
   9  -3   6       76.02       91.89      4.57 o 
 -11  -2   6       53.26       57.82      5.56 o 
 -10  -2   6        3.27        2.68      3.03 o 
  -9  -2   6      100.29       98.84      6.71 o 
  -7  -2   6        1.85        2.10      1.44 o 
  -6  -2   6      296.18      297.90     21.04 o 
  -5  -2   6      552.69      525.93     22.31 o 
  -4  -2   6      229.99      214.64     33.07 o 
  -3  -2   6        0.67        0.62      1.25 o 
  -2  -2   6      790.73      840.78     22.53 o 
  -1  -2   6      116.43      147.31      6.81 o 
   0  -2   6      109.11      136.93      6.59 o 
   1  -2   6      387.12      393.77     15.51 o 
   2  -2   6      864.15      848.81     31.45 o 
   3  -2   6      252.45      246.67     10.61 o 
   4  -2   6       94.65       97.70      5.61 o 
   5  -2   6      191.65      188.78      8.90 o 
   6  -2   6        1.38        0.17      1.67 o 
   7  -2   6      158.71      152.00     10.10 o 
   8  -2   6       49.14       55.83      3.55 o 
   9  -2   6       32.68       32.26      3.07 o 
 -12  -1   6      100.42      107.31      7.52 o 
 -11  -1   6        8.77        7.05      3.12 o 
 -10  -1   6        5.62        9.22      3.31 o 
  -9  -1   6        0.51       -1.53      2.35 o 
  -8  -1   6        0.09       -0.28      1.48 o 
  -7  -1   6      195.31      192.95      6.34 o 
  -6  -1   6      132.20      155.16      7.32 o 
  -5  -1   6       62.67       63.86      2.94 o 
  -4  -1   6      181.34      187.89     12.36 o 
  -3  -1   6      137.42      120.57      4.32 o 
  -2  -1   6        0.30        2.18      2.04 o 
  -1  -1   6      367.74      410.03     16.04 o 
   0  -1   6       57.93       70.63      4.30 o 
   1  -1   6       16.56       18.85      2.76 o 
   2  -1   6      187.62      174.29      8.04 o 
   3  -1   6     1349.56     1313.84     47.78 o 
   4  -1   6      287.90      288.72      8.92 o 
   5  -1   6        0.01        0.85      1.61 o 
   6  -1   6       26.68       14.79      2.97 o 
   7  -1   6        0.39        2.08      2.78 o 
   8  -1   6        7.83        9.68      2.21 o 
 -12   0   6       91.10       91.31      6.94 o 
 -11   0   6       20.82       19.43      3.59 o 
 -10   0   6       15.73       11.92      3.23 o 
  -9   0   6       57.00       54.28      3.09 o 
  -8   0   6        9.43        6.18      1.73 o 
  -7   0   6        0.09        2.77      3.13 o 
  -6   0   6      604.45      617.65     17.01 o 
  -5   0   6      664.64      706.76     19.22 o 
  -4   0   6      224.72      237.87     10.75 o 
  -3   0   6       48.13       47.78      2.75 o 
  -2   0   6        9.98       14.31      2.52 o 
  -1   0   6      510.00      561.60     21.40 o 
   0   0   6       42.78       49.63      3.77 o 
   1   0   6        2.42        2.06      2.03 o 
   2   0   6      168.38      149.34      7.31 o 
   4   0   6        9.54       14.03      2.02 o 
   5   0   6       31.46       28.84      3.32 o 
   6   0   6       22.83       28.28      4.08 o 
   7   0   6       11.57       13.76      2.29 o 
   8   0   6       10.44       16.85      2.57 o 
 -12   1   6        0.25        3.24      3.07 o 
 -11   1   6       15.41       17.18      3.62 o 
 -10   1   6       97.41      117.22      4.79 o 
  -9   1   6       30.17       36.38      2.67 o 
  -8   1   6      349.25      343.81     10.27 o 
  -7   1   6       45.72       48.29      2.71 o 
  -6   1   6      414.60      397.58     17.17 o 
  -5   1   6      337.50      313.74      9.26 o 
  -4   1   6      133.33      147.10      5.07 o 
  -3   1   6        0.36        1.29      1.91 o 
  -2   1   6      145.77      127.46      6.47 o 
  -1   1   6      504.00      512.99     19.84 o 
   0   1   6        0.11       -0.27      2.16 o 
   1   1   6       97.32       88.35      5.21 o 
   2   1   6      189.57      176.83      8.32 o 
   3   1   6      337.90      326.94     18.15 o 
   4   1   6       40.98       45.76      2.87 o 
   5   1   6      124.60      106.29      6.15 o 
   6   1   6        3.25        2.82      2.17 o 
   7   1   6       13.82        9.69      2.13 o 
 -12   2   6        3.12        3.08      3.04 o 
 -11   2   6      105.85       91.42      4.24 o 
 -10   2   6       87.14       87.90      4.03 o 
  -9   2   6        0.01        0.96      2.02 o 
  -8   2   6      121.53      129.78      4.90 o 
  -7   2   6       64.04       63.54      3.13 o 
  -6   2   6      507.95      471.07     13.37 o 
  -5   2   6      379.67      349.04     10.18 o 
  -4   2   6       39.82       44.86      2.57 o 
  -3   2   6      525.56      542.58     15.12 o 
  -2   2   6       38.78       32.62      3.50 o 
  -1   2   6       19.32       17.33      3.15 o 
   0   2   6      161.05      152.92      7.50 o 
   1   2   6       50.12       57.07      4.46 o 
   2   2   6      342.45      351.52     14.55 o 
   3   2   6       60.37       62.97      3.35 o 
   4   2   6        2.66        1.64      1.68 o 
   5   2   6      133.89      130.37      6.91 o 
   6   2   6       34.60       32.75      2.80 o 
   7   2   6        0.33        1.43      2.66 o 
 -12   3   6        2.09        3.91      2.01 o 
 -11   3   6        0.55        1.65      2.29 o 
 -10   3   6       61.39       59.40      3.40 o 
  -9   3   6       13.31       14.17      2.12 o 
  -8   3   6       10.15        6.66      1.73 o 
  -7   3   6       80.33       77.73      3.54 o 
  -6   3   6      962.58      934.59     25.16 o 
  -5   3   6       44.65       37.68      2.38 o 
  -4   3   6       14.54       17.42      1.96 o 
  -3   3   6      874.45      893.57     33.29 o 
  -2   3   6       15.35       22.55      3.46 o 
  -1   3   6       30.66       33.14      3.52 o 
   0   3   6        8.11       11.19      2.90 o 
   1   3   6       28.60       28.96      3.67 o 
   2   3   6      176.07      184.88      8.91 o 
   3   3   6       64.06       68.06      3.62 o 
   4   3   6       36.20       29.78      2.70 o 
   5   3   6       47.99       44.40      4.59 o 
   6   3   6        8.62       13.26      4.69 o 
 -12   4   6       28.96       29.31      3.91 o 
 -11   4   6       15.76       15.04      2.31 o 
 -10   4   6       29.30       30.95      2.63 o 
  -9   4   6        5.22        5.75      3.00 o 
  -8   4   6        2.51        2.85      1.67 o 
  -7   4   6      926.30      825.65     22.41 o 
  -6   4   6      119.57      116.90      4.47 o 
  -5   4   6        2.47        2.38      1.54 o 
  -4   4   6        1.48        0.11      1.36 o 
  -3   4   6      467.43      469.90     18.72 o 
  -2   4   6      178.29      200.44      9.41 o 
  -1   4   6      203.47      191.54      6.60 o 
   0   4   6        3.29        2.21      1.78 o 
   1   4   6      223.62      234.01      7.74 o 
   2   4   6       83.01       88.55      5.52 o 
   3   4   6       68.99       65.89      2.88 o 
   4   4   6       42.07       47.69      3.17 o 
   5   4   6        6.04        6.73      2.13 o 
 -12   5   6       19.67       22.46      3.98 o 
 -11   5   6       20.52       18.15      3.29 o 
 -10   5   6        0.03        0.98      2.39 o 
  -9   5   6        1.62        2.72      2.70 o 
  -8   5   6       18.87       13.44      3.07 o 
  -7   5   6      296.54      272.72     11.91 o 
  -6   5   6      223.03      235.74     10.70 o 
  -5   5   6       35.27       37.21      3.93 o 
  -4   5   6      269.00      257.26     11.42 o 
  -3   5   6        0.01       -0.34      2.51 o 
  -2   5   6       65.49       63.50      3.48 o 
  -1   5   6      210.79      214.67      9.69 o 
   0   5   6      547.62      546.66     15.71 o 
   1   5   6      179.56      174.50      6.32 o 
   2   5   6        7.56        6.54      2.11 o 
   3   5   6        0.93       -0.94      2.37 o 
   4   5   6      111.78      102.26      8.20 o 
 -12   6   6       28.96       35.65      4.32 o 
 -11   6   6        5.42        6.81      2.90 o 
 -10   6   6       15.03       12.41      3.19 o 
  -9   6   6       57.13       57.33      4.90 o 
  -8   6   6      456.06      399.17     16.54 o 
  -7   6   6       56.03       56.59      4.59 o 
  -6   6   6        7.36        9.91      3.17 o 
  -5   6   6        3.82        4.17      2.72 o 
  -4   6   6      267.07      237.48     10.81 o 
  -3   6   6        0.00        1.37      1.76 o 
  -2   6   6       14.37       13.61      2.20 o 
  -1   6   6       16.78       12.73      3.13 o 
   0   6   6       26.62       30.86      2.84 o 
   1   6   6       11.04       12.79      2.28 o 
   2   6   6        1.71        2.45      2.02 o 
   3   6   6       67.76       74.61      7.08 o 
 -11   7   6        1.58       -0.65      2.53 o 
 -10   7   6       38.68       44.59      4.64 o 
  -9   7   6        2.43        3.99      2.81 o 
  -8   7   6        4.00        2.16      2.60 o 
  -7   7   6       52.50       54.51      4.74 o 
  -6   7   6       24.52       16.00      3.32 o 
  -5   7   6        0.77        5.70      2.67 o 
  -4   7   6       30.00       31.44      2.72 o 
  -3   7   6       51.90       54.31      3.50 o 
  -2   7   6       10.79       14.05      4.94 o 
  -1   7   6        0.54        0.45      1.90 o 
   0   7   6       48.51       47.05      3.25 o 
   1   7   6        2.08        0.10      3.29 o 
   2   7   6        0.63       -1.74      2.74 o 
 -10   8   6      115.78      111.06      7.08 o 
  -9   8   6       28.70       24.46      3.83 o 
  -8   8   6       22.66       18.29      3.45 o 
  -7   8   6        1.25        1.45      2.76 o 
  -6   8   6       16.90       25.62      3.99 o 
  -5   8   6       49.30       61.67      3.74 o 
  -4   8   6        0.27        1.23      1.87 o 
  -3   8   6        8.80        9.82      2.28 o 
  -2   8   6        0.06        1.55      2.40 o 
  -1   8   6        0.04        0.17      1.93 o 
   0   8   6       36.59       38.58      3.29 o 
  -8   9   6       17.85       19.92      3.59 o 
  -7   9   6        0.01       -2.32      2.32 o 
  -6   9   6       39.96       39.94      4.41 o 
  -5   9   6       95.67       87.82      4.89 o 
  -4   9   6        0.59       -2.24      1.69 o 
  -3   9   6       53.84       61.48      3.80 o 
  -2   9   6        9.03       10.81      2.47 o 
  -6  10   6       29.19       25.58      3.85 o 
   3 -14   7       18.24       21.62      3.87 o 
  -1 -13   7        0.00       -2.82      2.52 o 
   1 -13   7        4.82        2.32      3.09 o 
   2 -13   7        7.51        7.64      3.32 o 
   3 -13   7       54.15       54.99      5.10 o 
   4 -13   7        1.05       -0.76      2.63 o 
   5 -13   7        0.01       -0.83      1.86 o 
   6 -13   7        0.32       -1.00      2.44 o 
  -3 -12   7        5.93       10.58      3.58 o 
  -2 -12   7        1.80        0.54      2.81 o 
  -1 -12   7       74.49       81.63      6.35 o 
   0 -12   7       21.98       14.80      3.66 o 
   1 -12   7      137.02      132.78      8.11 o 
   2 -12   7        3.55        2.59      2.81 o 
   3 -12   7       11.14       15.42      3.34 o 
   4 -12   7       17.82       21.92      2.59 o 
   5 -12   7       18.59       19.66      2.53 o 
   6 -12   7       10.70        9.87      3.17 o 
   7 -12   7        3.40       10.64      3.18 o 
  -4 -11   7        2.66        2.31      2.00 o 
  -3 -11   7       78.36       71.34      5.57 o 
  -2 -11   7        7.39       10.16      2.15 o 
  -1 -11   7       19.07       16.57      3.49 o 
   0 -11   7       26.10       29.65      2.67 o 
   1 -11   7       43.08       38.11      2.91 o 
   2 -11   7       84.52       89.29      4.14 o 
   3 -11   7      101.96      113.45      3.79 o 
   4 -11   7       26.50       20.93      1.88 o 
   5 -11   7      208.64      208.04     11.37 o 
   6 -11   7       38.46       44.03      4.39 o 
   7 -11   7       82.55       81.85      5.90 o 
   8 -11   7        1.85       -1.65      2.55 o 
  -6 -10   7       33.57       46.93      3.72 o 
  -5 -10   7       13.77       12.18      2.42 o 
  -4 -10   7        4.67        5.41      3.05 o 
  -3 -10   7        2.35        1.40      2.58 o 
  -2 -10   7       45.44       51.85      4.56 o 
  -1 -10   7        1.57       -2.18      2.07 o 
   0 -10   7       41.93       31.05      3.52 o 
   1 -10   7       89.78       95.33      5.89 o 
   2 -10   7      200.20      211.04      6.90 o 
   3 -10   7       64.55       63.28      2.73 o 
   4 -10   7        0.01        0.24      1.59 o 
   5 -10   7       36.63       39.84      2.98 o 
   6 -10   7      170.28      168.06      8.64 o 
   7 -10   7       25.71       31.54      4.05 o 
   8 -10   7       12.98        9.64      3.15 o 
   9 -10   7        6.40        3.16      3.02 o 
  -7  -9   7       17.83       22.30      2.82 o 
  -6  -9   7        8.98       10.82      3.65 o 
  -5  -9   7      216.92      195.51     10.18 o 
  -4  -9   7       23.02       21.01      3.70 o 
  -3  -9   7      261.21      279.59     12.89 o 
  -2  -9   7       20.20       24.47      3.56 o 
  -1  -9   7        1.59       -0.22      2.19 o 
   0  -9   7     1473.40     1327.12     51.29 o 
   1  -9   7      365.42      360.95     10.58 o 
   2  -9   7       43.94       42.39      2.62 o 
   3  -9   7      249.33      231.92     10.35 o 
   4  -9   7        1.56        2.07      2.27 o 
   5  -9   7      264.20      272.58      8.63 o 
   6  -9   7       51.17       49.22      4.37 o 
   7  -9   7       14.35       10.87      2.90 o 
   8  -9   7       28.00       32.39      3.98 o 
   9  -9   7       13.90       10.63      3.44 o 
  -8  -8   7       11.64       14.01      3.74 o 
  -7  -8   7        6.71       12.04      3.41 o 
  -6  -8   7      140.72      141.79      8.33 o 
  -5  -8   7        2.65        2.17      2.53 o 
  -4  -8   7       17.77       22.70      3.44 o 
  -3  -8   7       96.01       85.10      5.54 o 
  -2  -8   7       67.00       56.94      4.53 o 
  -1  -8   7      241.23      248.94     11.45 o 
   0  -8   7      365.36      353.05     10.33 o 
   1  -8   7       12.38       13.02      1.84 o 
   2  -8   7        7.80        7.35      2.14 o 
   3  -8   7       20.91       17.27      2.65 o 
   4  -8   7      127.72      126.32      6.68 o 
   5  -8   7      250.34      238.56     10.73 o 
   6  -8   7        0.32        0.54      2.29 o 
   7  -8   7        0.40       -0.40      2.28 o 
   8  -8   7       17.13       19.06      3.42 o 
   9  -8   7        1.82       -2.10      2.41 o 
  -8  -7   7        1.40        6.44      3.22 o 
  -7  -7   7       15.19       22.92      3.88 o 
  -6  -7   7       61.01       61.62      5.41 o 
  -5  -7   7      271.83      263.61     12.47 o 
  -4  -7   7      106.88      103.59      6.42 o 
  -3  -7   7      135.57      129.73      7.23 o 
  -2  -7   7       27.33       36.52      4.05 o 
  -1  -7   7      698.39      705.32     19.20 o 
   0  -7   7        0.04       -0.63      1.68 o 
   1  -7   7      101.65      106.53      5.57 o 
   2  -7   7       35.22       32.85      3.17 o 
   3  -7   7       22.38       26.84      3.21 o 
   4  -7   7       57.01       51.09      4.35 o 
   5  -7   7       14.24        9.20      2.98 o 
   7  -7   7       14.29       15.01      3.32 o 
   8  -7   7        0.01        3.77      2.85 o 
   9  -7   7        6.62        2.91      2.77 o 
  -9  -6   7        5.80       10.80      3.76 o 
  -8  -6   7        5.01        3.89      2.99 o 
  -6  -6   7       83.86       75.59      5.60 o 
  -5  -6   7      739.78      749.99     30.38 o 
  -4  -6   7      843.53      768.72     30.86 o 
  -3  -6   7       36.24       32.89      3.66 o 
  -2  -6   7       12.70       16.59      1.74 o 
  -1  -6   7      324.48      331.03      9.67 o 
   0  -6   7        0.11        0.05      1.36 o 
   1  -6   7      311.61      279.13     11.52 o 
   4  -6   7      686.66      663.68     25.33 o 
   5  -6   7       84.13       77.03      5.04 o 
   6  -6   7      105.24      110.26      6.38 o 
   9  -6   7       13.21       23.35      4.23 o 
 -10  -5   7       37.23       40.18      5.01 o 
  -9  -5   7        7.52        7.98      3.61 o 
  -7  -5   7       50.56       52.17      4.93 o 
  -6  -5   7       33.21       26.42      3.76 o 
  -5  -5   7      557.35      545.67     22.69 o 
  -4  -5   7      934.36      936.71     37.02 o 
  -3  -5   7       10.20       11.22      1.71 o 
  -2  -5   7      266.08      286.42      8.52 o 
  -1  -5   7      361.94      390.65     11.20 o 
   0  -5   7        0.96        2.88      1.90 o 
   1  -5   7        0.32        2.88      2.12 o 
   2  -5   7        0.68        1.76      1.83 o 
   3  -5   7      305.71      322.04     13.31 o 
   4  -5   7      206.59      182.02      8.60 o 
   5  -5   7      315.75      324.24     13.73 o 
   6  -5   7        1.04        4.93      2.79 o 
   7  -5   7       97.45       96.81      6.26 o 
   8  -5   7       16.57       17.47      3.54 o 
   9  -5   7        2.28        4.59      3.10 o 
 -10  -4   7       54.79       60.36      5.73 o 
  -8  -4   7       85.60       83.30      6.22 o 
  -7  -4   7       12.06       15.08      3.21 o 
  -6  -4   7      172.89      151.20      8.20 o 
  -5  -4   7        6.37        5.71      2.72 o 
  -4  -4   7       20.18       22.04      2.35 o 
  -3  -4   7      397.74      349.19     17.74 o 
  -2  -4   7     1346.32     1386.43     36.45 o 
  -1  -4   7      173.83      185.77      8.18 o 
   0  -4   7      635.46      601.38     22.71 o 
   1  -4   7        0.79        0.00      1.85 o 
   2  -4   7       23.35       28.25      3.12 o 
   3  -4   7      250.52      241.45     10.55 o 
   4  -4   7       75.59       73.50      4.83 o 
   5  -4   7      214.86      208.09      9.71 o 
   6  -4   7       14.02       14.37      3.25 o 
   7  -4   7       64.29       67.70      5.20 o 
   8  -4   7       35.76       49.78      4.96 o 
   9  -4   7        3.33       -2.27      2.45 o 
 -11  -3   7        0.09        6.62      3.42 o 
 -10  -3   7       56.13       56.76      5.45 o 
  -9  -3   7        1.83        0.38      2.85 o 
  -7  -3   7        1.96        4.90      3.11 o 
  -6  -3   7       69.92       77.42      5.46 o 
  -5  -3   7       22.92       24.29      2.21 o 
  -4  -3   7        8.06        8.91      1.68 o 
  -3  -3   7        2.05        0.66      1.39 o 
  -2  -3   7      973.59     1004.58     26.77 o 
  -1  -3   7       64.57       55.98      3.74 o 
   0  -3   7        3.14        7.94      2.29 o 
   1  -3   7      527.72      533.74     20.52 o 
   2  -3   7      399.30      432.63     17.05 o 
   3  -3   7      304.12      286.64     12.13 o 
   4  -3   7      281.60      298.77     12.75 o 
   5  -3   7        5.00        4.81      2.76 o 
   6  -3   7      499.52      566.44     22.53 o 
   7  -3   7        5.22        9.56      3.25 o 
   8  -3   7       62.60       68.53      4.22 o 
 -11  -2   7       10.59        6.92      3.25 o 
 -10  -2   7       58.28       60.63      5.57 o 
  -9  -2   7        4.71        5.27      3.12 o 
  -8  -2   7       77.93       73.60      5.52 o 
  -7  -2   7      378.44      358.75     13.11 o 
  -6  -2   7      622.37      590.81     16.34 o 
  -5  -2   7        5.45        4.04      1.63 o 
  -4  -2   7      259.32      259.50      7.94 o 
  -3  -2   7       42.63       48.02      2.61 o 
  -2  -2   7      265.77      310.96      9.20 o 
  -1  -2   7      758.11      823.63     30.50 o 
   0  -2   7      141.60      150.78      7.18 o 
   1  -2   7      203.59      207.79      9.21 o 
   3  -2   7        0.82        1.40      2.09 o 
   4  -2   7       85.92       84.34      5.41 o 
   5  -2   7        8.61        6.67      2.69 o 
   6  -2   7       21.83       23.72      3.69 o 
   7  -2   7       12.60       19.94      2.53 o 
   8  -2   7       30.70       41.55      3.26 o 
 -11  -1   7      107.75      110.53      7.44 o 
 -10  -1   7       24.98       26.94      4.03 o 
  -9  -1   7        0.02        4.36      2.66 o 
  -8  -1   7       15.37       15.97      1.96 o 
  -7  -1   7      116.36      120.33      8.73 o 
  -6  -1   7       36.32       34.07      2.31 o 
  -5  -1   7       66.11       62.84      6.46 o 
  -4  -1   7       13.47       15.92      1.94 o 
  -3  -1   7      943.46     1027.81     27.42 o 
  -2  -1   7        2.40        3.28      2.24 o 
  -1  -1   7      263.44      315.66     12.99 o 
   0  -1   7      684.96      614.15     23.28 o 
   1  -1   7        4.46        9.42      2.58 o 
   2  -1   7      407.63      397.20     15.97 o 
   3  -1   7       76.18       78.71      5.05 o 
   4  -1   7       73.16       65.28      4.64 o 
   6  -1   7        0.56        0.17      1.66 o 
   7  -1   7        0.44        1.16      1.80 o 
   8  -1   7        2.20        0.18      1.89 o 
 -12   0   7       12.62       10.08      3.31 o 
 -11   0   7       86.68       83.76      6.39 o 
 -10   0   7       16.26       14.50      3.52 o 
  -9   0   7       50.41       50.57      2.93 o 
  -8   0   7      573.02      571.55     18.56 o 
  -7   0   7       72.47       71.45      3.36 o 
  -6   0   7       23.90       24.72      2.19 o 
  -5   0   7      260.04      246.97      7.63 o 
  -4   0   7     1278.58     1313.97     39.05 o 
  -3   0   7      161.03      155.21      5.36 o 
  -2   0   7       13.30        7.69      2.61 o 
  -1   0   7       62.74       70.95      4.56 o 
   0   0   7       24.09       25.74      3.12 o 
   1   0   7        1.01        0.03      1.99 o 
   2   0   7      471.55      494.65     19.47 o 
   3   0   7      180.28      164.14      8.02 o 
   4   0   7       27.63       25.33      3.29 o 
   5   0   7        2.81        1.36      2.45 o 
   6   0   7       11.32       11.28      2.25 o 
   7   0   7       35.12       35.59      7.95 o 
 -12   1   7       37.48       40.28      4.75 o 
 -11   1   7       93.76       81.66      6.18 o 
 -10   1   7       33.95       33.99      2.72 o 
  -9   1   7        2.47        4.85      1.89 o 
  -8   1   7       11.17       14.31      2.07 o 
  -7   1   7      111.36      106.75      7.30 o 
  -6   1   7      128.60      138.90      5.01 o 
  -5   1   7      169.20      157.65      8.16 o 
  -4   1   7     1093.08     1109.80     29.55 o 
  -3   1   7      164.52      172.82      5.86 o 
  -1   1   7       16.09       14.21      2.94 o 
   0   1   7        3.08        2.82      2.29 o 
   1   1   7        6.38        6.87      2.81 o 
   3   1   7        2.48        5.85      2.79 o 
   4   1   7       20.00       26.88      3.63 o 
   5   1   7       13.53       11.96      2.16 o 
   6   1   7       26.45       22.65      2.62 o 
 -12   2   7       67.01       73.98      5.91 o 
 -11   2   7        8.13       12.07      3.34 o 
 -10   2   7       57.65       58.25      3.29 o 
  -9   2   7      241.80      224.20      7.40 o 
  -8   2   7       77.49       81.87      3.71 o 
  -7   2   7        8.35        9.07      2.84 o 
  -6   2   7       19.20       18.31      2.05 o 
  -5   2   7       60.49       63.35      8.64 o 
  -4   2   7       46.23       39.96      3.46 o 
  -3   2   7       90.23       97.84      5.82 o 
  -2   2   7      105.39      106.08      6.07 o 
  -1   2   7      594.79      612.41     23.68 o 
   0   2   7       96.39       92.56      5.69 o 
   2   2   7       44.00       46.28      4.39 o 
   3   2   7      123.33      123.32      6.93 o 
   4   2   7      202.02      193.10      9.38 o 
   5   2   7        2.54        0.53      1.81 o 
   6   2   7       10.70       12.57      2.45 o 
 -12   3   7       92.82      109.27      4.90 o 
 -11   3   7        3.57        4.39      1.94 o 
 -10   3   7       18.57       15.55      2.31 o 
  -9   3   7      347.74      357.93     10.82 o 
  -8   3   7       88.92       85.03      4.55 o 
  -7   3   7      377.52      389.35     11.46 o 
  -6   3   7       67.27       61.93      3.21 o 
  -5   3   7        5.97        7.66      1.84 o 
  -4   3   7       54.62       49.66      2.80 o 
  -3   3   7        6.34        4.36      2.81 o 
  -1   3   7       34.26       32.40      3.72 o 
   0   3   7      176.05      189.35      9.22 o 
   2   3   7       12.08       11.32      3.24 o 
   3   3   7        0.15       -1.54      2.28 o 
   4   3   7       24.11       17.71      3.48 o 
   5   3   7        0.76        1.60      3.01 o 
 -12   4   7       11.79       15.44      3.34 o 
 -11   4   7       35.67       32.49      3.93 o 
 -10   4   7       35.05       31.93      4.03 o 
  -9   4   7      361.21      334.13     14.30 o 
  -8   4   7      176.01      169.77      6.00 o 
  -7   4   7      306.28      294.69      9.04 o 
  -6   4   7      118.52      121.53      4.65 o 
  -5   4   7       53.08       49.37      3.62 o 
  -4   4   7       23.22       20.84      6.11 o 
  -3   4   7        5.65        8.25      2.92 o 
  -2   4   7        3.62        2.70      2.90 o 
  -1   4   7       49.15       42.62      4.43 o 
   0   4   7       38.61       38.55      4.10 o 
   1   4   7      126.98      129.41      7.20 o 
   2   4   7       19.81       18.28      3.41 o 
   3   4   7       96.70       86.73      5.83 o 
   4   4   7        0.33       -0.67      2.29 o 
 -12   5   7       14.00       19.10      3.81 o 
 -11   5   7        1.17        0.09      2.63 o 
 -10   5   7       49.26       46.46      4.30 o 
  -9   5   7        3.68        4.44      3.00 o 
  -8   5   7        2.58        4.90      2.63 o 
  -7   5   7        0.64        0.57      2.52 o 
  -6   5   7       72.60       54.22      4.61 o 
  -5   5   7       22.69       24.67      3.59 o 
  -4   5   7       30.23       34.89      3.95 o 
  -3   5   7       12.30       14.72      3.35 o 
  -2   5   7        0.02       -0.29      2.34 o 
  -1   5   7        1.91        1.56      2.73 o 
   0   5   7       11.08       10.02      3.47 o 
   1   5   7        1.15       -1.21      2.70 o 
   2   5   7       11.31       10.27      3.17 o 
   3   5   7       30.44       28.01      3.85 o 
 -11   6   7        5.15        4.26      2.92 o 
 -10   6   7       27.08       27.14      4.06 o 
  -9   6   7       59.99       50.98      4.59 o 
  -8   6   7       24.89       33.85      3.98 o 
  -7   6   7        0.04        2.79      2.86 o 
  -6   6   7        6.07        3.73      2.63 o 
  -5   6   7      339.24      347.51     14.81 o 
  -4   6   7       10.01       10.00      3.07 o 
  -3   6   7       12.64       10.10      3.05 o 
  -2   6   7        0.02        0.65      2.84 o 
  -1   6   7      132.38      118.14      6.99 o 
   0   6   7       24.79       29.63      3.35 o 
   1   6   7       30.09       32.96      3.10 o 
   2   6   7        6.63        5.41      3.30 o 
 -10   7   7       11.66       11.98      3.60 o 
  -9   7   7       32.15       29.24      3.92 o 
  -8   7   7       52.61       53.88      4.84 o 
  -7   7   7        1.87        1.61      2.83 o 
  -6   7   7       48.39       55.39      4.86 o 
  -5   7   7        0.10       -0.55      2.58 o 
  -4   7   7        6.44        5.16      2.90 o 
  -3   7   7       20.50       19.50      3.73 o 
  -2   7   7       24.51       26.91      2.96 o 
  -1   7   7       47.90       56.41      3.67 o 
   0   7   7        9.37        7.52      3.26 o 
  -9   8   7       18.19       25.93      3.99 o 
  -8   8   7        1.19        5.26      3.03 o 
  -5   8   7        0.72        4.84      2.78 o 
  -4   8   7       10.20        9.98      3.19 o 
  -3   8   7        8.29        8.34      3.32 o 
  -2   8   7       19.18       24.28      2.80 o 
  -1   8   7       22.19       21.53      2.91 o 
  -7   9   7        1.97        3.52      2.85 o 
  -6   9   7       14.70       14.54      3.61 o 
  -5   9   7        0.09        2.59      2.99 o 
  -4   9   7       24.96       28.79      4.28 o 
  -1 -13   8        7.38        8.57      3.50 o 
   0 -13   8        8.11       12.60      3.72 o 
   1 -13   8        4.75        3.35      2.96 o 
   2 -13   8       29.59       27.11      4.10 o 
   3 -13   8        0.90       -1.30      2.69 o 
   4 -13   8        3.17        4.31      3.36 o 
   5 -13   8        5.67        7.04      2.23 o 
   6 -13   8        1.52        0.05      2.83 o 
  -3 -12   8       30.86       28.20      2.86 o 
  -2 -12   8        0.17       -0.11      1.83 o 
  -1 -12   8       27.84       28.15      4.28 o 
   0 -12   8       44.16       36.92      4.35 o 
   1 -12   8        1.30        0.91      2.81 o 
   2 -12   8        8.79        3.68      2.94 o 
   3 -12   8       14.44       17.62      3.71 o 
   4 -12   8        4.12        7.96      2.20 o 
   5 -12   8        0.03        1.27      2.73 o 
   6 -12   8       24.04       23.87      3.73 o 
   7 -12   8       62.20       66.88      5.62 o 
  -4 -11   8       12.05       11.22      2.46 o 
  -3 -11   8       76.98       78.46      5.86 o 
  -2 -11   8       27.17       29.57      3.98 o 
  -1 -11   8       22.62       29.94      3.82 o 
   0 -11   8      169.26      176.20      8.98 o 
   1 -11   8        7.05        7.59      2.72 o 
   2 -11   8        3.76        5.18      2.62 o 
   3 -11   8       18.67       18.08      1.86 o 
   4 -11   8       29.91       31.64      2.69 o 
   5 -11   8       47.88       46.03      4.41 o 
   6 -11   8       19.60       19.74      3.35 o 
  -6 -10   8       60.55       66.58      5.85 o 
  -5 -10   8       38.44       33.72      4.22 o 
  -4 -10   8       70.69       74.93      5.90 o 
  -3 -10   8       22.03       13.93      3.13 o 
  -2 -10   8       11.94       11.83      2.98 o 
  -1 -10   8      200.82      186.02      9.32 o 
   0 -10   8      165.01      158.12      8.36 o 
   1 -10   8      248.91      280.01     12.73 o 
   2 -10   8       13.52       11.85      1.96 o 
   3 -10   8        8.81        9.20      2.53 o 
   4 -10   8       43.00       43.37      3.93 o 
   5 -10   8        1.61        2.98      2.57 o 
   6 -10   8       83.41       70.68      5.18 o 
   7 -10   8       42.46       41.46      4.31 o 
   8 -10   8        0.37        3.94      2.96 o 
  -7  -9   8       23.96       29.69      4.72 o 
  -6  -9   8       52.42       59.95      5.42 o 
  -5  -9   8       74.38       70.45      5.55 o 
  -4  -9   8       31.16       31.46      3.98 o 
  -3  -9   8        9.08        6.76      2.84 o 
  -2  -9   8       61.65       62.80      4.90 o 
  -1  -9   8      415.94      426.91     18.23 o 
   0  -9   8      158.32      166.79      8.53 o 
   1  -9   8       23.01       29.71      2.43 o 
   2  -9   8      385.02      370.71     15.02 o 
   3  -9   8        2.16        3.23      2.50 o 
   4  -9   8        0.94        1.55      2.17 o 
   6  -9   8       68.66       79.82      5.80 o 
   7  -9   8      118.60      119.18      7.14 o 
   8  -9   8        0.05        0.57      2.74 o 
  -8  -8   8        8.99       10.39      3.79 o 
  -7  -8   8       29.12       30.84      4.62 o 
  -6  -8   8        6.19        4.48      2.83 o 
  -5  -8   8        0.01        1.42      2.45 o 
  -4  -8   8       77.78       72.76      5.46 o 
  -3  -8   8      110.66      100.48      6.45 o 
  -2  -8   8       27.77       30.57      4.07 o 
  -1  -8   8      369.48      364.94     15.89 o 
   0  -8   8       33.91       37.57      2.45 o 
   1  -8   8      120.96      117.42      4.50 o 
   2  -8   8      120.83      110.51      5.96 o 
   3  -8   8        0.20        1.54      1.98 o 
   4  -8   8        1.04       -0.83      2.26 o 
   5  -8   8       89.74       97.87      6.40 o 
   6  -8   8      168.07      174.14      9.12 o 
   7  -8   8       21.75       28.05      3.97 o 
   8  -8   8       10.96       13.87      3.30 o 
  -8  -7   8        1.01        1.22      3.24 o 
  -7  -7   8       95.46       83.15      6.31 o 
  -6  -7   8        1.15        1.55      2.90 o 
  -5  -7   8        0.08       -1.11      2.42 o 
  -4  -7   8        4.36        5.32      2.79 o 
  -3  -7   8       25.21       19.65      3.28 o 
  -2  -7   8      939.26      892.95     35.36 o 
  -1  -7   8        5.57        6.36      1.67 o 
   0  -7   8        0.44        2.51      2.20 o 
   1  -7   8       29.35       26.79      2.94 o 
   2  -7   8       80.02       79.41      4.88 o 
   8  -7   8        5.31        0.33      3.01 o 
  -9  -6   8        1.29        2.84      3.05 o 
  -8  -6   8       21.30       20.32      4.04 o 
  -7  -6   8       48.86       50.99      4.86 o 
  -6  -6   8      144.32      138.60      7.84 o 
  -5  -6   8        0.48        2.87      2.71 o 
  -4  -6   8       37.93       39.33      4.08 o 
  -3  -6   8       85.65       95.06      6.31 o 
  -2  -6   8      412.93      424.17     12.12 o 
  -1  -6   8      140.10      149.99      5.22 o 
   0  -6   8        6.76       12.84      2.39 o 
   1  -6   8      271.67      337.55     13.77 o 
   2  -6   8       84.42      111.62      6.01 o 
   3  -6   8      397.55      387.24     15.73 o 
   4  -6   8       34.36       36.46      3.88 o 
   5  -6   8       56.21       55.29      4.63 o 
   7  -6   8       33.80       37.47      4.41 o 
   8  -6   8        9.86       12.57      3.30 o 
 -10  -5   8       82.04      103.25      7.73 o 
  -9  -5   8       13.53       12.19      4.07 o 
  -8  -5   8      705.06      676.60     28.14 o 
  -7  -5   8        0.51        2.29      3.04 o 
  -6  -5   8       81.59       87.52      6.03 o 
  -5  -5   8       18.84       19.70      3.42 o 
  -4  -5   8       23.53       20.41      3.23 o 
  -3  -5   8       28.08       29.29      2.19 o 
  -2  -5   8        0.11        1.27      1.48 o 
  -1  -5   8      109.61      123.12      6.17 o 
   0  -5   8      376.57      377.15     15.00 o 
   1  -5   8       33.76       36.00      3.33 o 
   2  -5   8      275.69      282.47     12.04 o 
   3  -5   8      134.04      141.61      7.33 o 
   4  -5   8       14.14       12.20      2.74 o 
   5  -5   8        3.34        4.17      2.70 o 
   6  -5   8        0.40       -0.97      2.30 o 
 -10  -4   8       61.80       54.27      5.54 o 
  -9  -4   8        0.01        4.92      3.56 o 
  -8  -4   8       41.60       44.19      4.56 o 
  -7  -4   8       25.83       32.37      4.17 o 
  -6  -4   8       17.33       17.71      3.41 o 
  -5  -4   8      322.67      313.20     14.04 o 
  -4  -4   8      108.96      119.48      4.51 o 
  -3  -4   8      327.94      335.78     11.04 o 
  -2  -4   8      605.41      624.13     23.38 o 
  -1  -4   8      842.41      844.23     31.19 o 
   0  -4   8      540.56      498.09     19.23 o 
   1  -4   8      124.79      111.79      5.95 o 
   2  -4   8      592.60      562.82     21.69 o 
   3  -4   8      272.44      263.08     11.41 o 
   4  -4   8      383.47      419.45     17.14 o 
   5  -4   8        4.58        5.05      2.74 o 
   6  -4   8       16.10       18.09      3.59 o 
   7  -4   8      240.13      229.99     11.19 o 
   8  -4   8      105.56      125.26      7.60 o 
 -11  -3   8        2.76        1.14      2.86 o 
 -10  -3   8       64.78       72.55      5.93 o 
  -9  -3   8        6.74       10.75      3.43 o 
  -8  -3   8       20.75       24.80      3.99 o 
  -7  -3   8        7.29        2.84      2.93 o 
  -6  -3   8      551.90      469.81     38.36 o 
  -5  -3   8       10.07       12.92      1.82 o 
  -4  -3   8      966.26      982.89     26.36 o 
  -3  -3   8      130.54      137.08      4.90 o 
  -2  -3   8        7.84        5.34      1.65 o 
  -1  -3   8        0.64        3.81      2.10 o 
   0  -3   8        0.50       -0.26      1.85 o 
   2  -3   8      638.72      607.55     23.27 o 
   3  -3   8       68.67       63.50      4.54 o 
   5  -3   8      401.35      415.26     17.09 o 
   6  -3   8        9.15        6.50      2.95 o 
   7  -3   8       92.02       92.36      6.30 o 
   8  -3   8       26.56       18.23      3.80 o 
 -11  -2   8       10.43       12.29      3.76 o 
 -10  -2   8        0.03       -2.83      2.62 o 
  -8  -2   8      140.79      130.37      7.58 o 
  -7  -2   8       21.17       23.81      2.20 o 
  -6  -2   8      131.06      140.00      6.71 o 
  -5  -2   8        7.10       10.70      1.80 o 
  -4  -2   8       70.18       61.97      3.13 o 
  -3  -2   8      131.42      136.52      4.94 o 
  -2  -2   8      183.27      203.66      9.11 o 
  -1  -2   8      277.56      295.82     12.27 o 
   0  -2   8       29.29       29.12      3.14 o 
   1  -2   8        4.35        5.71      2.38 o 
   2  -2   8      947.35      917.18     34.19 o 
   3  -2   8      204.86      178.98      8.53 o 
   4  -2   8       38.30       40.02      3.89 o 
   5  -2   8       17.19       16.27      3.36 o 
   6  -2   8       56.81       55.42      4.63 o 
   7  -2   8       76.04       88.11      5.99 o 
 -11  -1   8        8.33        9.78      3.50 o 
 -10  -1   8        8.97        9.90      3.37 o 
  -9  -1   8       36.83       38.05      4.28 o 
  -8  -1   8        6.38        4.04      1.71 o 
  -7  -1   8        4.12       -0.40      1.47 o 
  -6  -1   8        0.15       -0.19      1.56 o 
  -5  -1   8      125.00      134.52      4.94 o 
  -4  -1   8       22.60       24.29      2.22 o 
  -3  -1   8       76.81       84.67      7.27 o 
  -2  -1   8        6.47        5.23      2.63 o 
  -1  -1   8       45.40       39.84      3.87 o 
   1  -1   8       76.94       80.67      5.13 o 
   2  -1   8       43.27       34.02      3.48 o 
   3  -1   8       45.70       39.82      3.74 o 
   4  -1   8       81.11       75.51      5.23 o 
   6  -1   8        2.23       -1.64      2.22 o 
   7  -1   8        7.15        6.79      3.24 o 
 -11   0   8       15.39       18.81      3.77 o 
 -10   0   8        9.82       11.77      3.25 o 
  -9   0   8        1.19        2.29      3.37 o 
  -8   0   8       38.19       39.50      2.72 o 
  -7   0   8       20.23       22.49      2.29 o 
  -6   0   8        8.94       11.61      1.87 o 
  -5   0   8       37.66       46.11      2.80 o 
  -4   0   8       86.28      104.58      4.22 o 
  -3   0   8      498.85      551.85     15.51 o 
  -2   0   8      107.43      100.93      5.75 o 
  -1   0   8        0.03        1.66      2.33 o 
   0   0   8       26.19       25.34      3.35 o 
   2   0   8      336.13      304.32     12.97 o 
   3   0   8      110.97       91.73      5.87 o 
   4   0   8      118.25      103.07      6.16 o 
   5   0   8        7.61       11.65      3.00 o 
   6   0   8       50.83       57.03      4.77 o 
 -12   1   8       35.91       35.02      4.67 o 
 -11   1   8       52.49       58.53      5.38 o 
 -10   1   8       13.05       16.36      2.21 o 
  -9   1   8       50.46       51.97      3.16 o 
  -8   1   8        0.37        3.64      1.77 o 
  -7   1   8      149.97      139.57      5.46 o 
  -6   1   8       23.64       19.82      2.04 o 
  -5   1   8      131.88      129.87      4.82 o 
  -4   1   8        0.55        0.84      1.50 o 
  -3   1   8        6.36        9.33      1.82 o 
  -2   1   8      437.33      436.33     17.48 o 
   0   1   8        2.77        4.52      2.59 o 
   2   1   8      102.42       88.47      5.72 o 
   3   1   8      219.30      173.53      8.63 o 
   4   1   8      103.53       91.52      5.88 o 
   5   1   8        0.85       -1.84      2.29 o 
 -12   2   8       20.32       26.21      4.23 o 
 -11   2   8       13.90       11.52      2.35 o 
 -10   2   8       84.72       79.09      3.97 o 
  -9   2   8       58.41       53.69      3.23 o 
  -8   2   8       30.61       32.10      3.03 o 
  -7   2   8       15.92       16.43      2.23 o 
  -6   2   8        0.07       -0.70      1.47 o 
  -5   2   8       22.53       20.72      2.17 o 
  -4   2   8       85.16       88.46      3.83 o 
  -3   2   8       77.66       78.01      5.33 o 
  -2   2   8      243.40      244.27     10.98 o 
  -1   2   8       79.79       87.70      5.84 o 
   0   2   8       20.17       13.64      3.25 o 
   1   2   8      139.46      152.21      7.91 o 
   2   2   8       66.03       60.10      4.81 o 
   3   2   8       48.47       55.20      4.87 o 
   4   2   8      100.52       87.53      5.91 o 
   5   2   8       12.02       17.55      3.90 o 
 -12   3   8        2.24        9.21      3.14 o 
 -11   3   8        0.97        0.74      1.81 o 
 -10   3   8       13.08       14.48      2.26 o 
  -9   3   8      201.30      220.31      7.40 o 
  -8   3   8       24.75       19.64      2.32 o 
  -7   3   8      115.95      101.05      4.26 o 
  -6   3   8       88.47       81.89      3.69 o 
  -5   3   8      150.64      157.40      5.61 o 
  -4   3   8       82.07       82.92      3.79 o 
  -3   3   8       12.22        9.02      3.10 o 
  -1   3   8       58.58       53.21      4.55 o 
   0   3   8      322.49      349.93     14.89 o 
   1   3   8        3.14        3.44      2.87 o 
   2   3   8        4.56        3.60      2.68 o 
   3   3   8       21.48       16.40      3.45 o 
 -11   4   8       33.43       35.15      4.25 o 
 -10   4   8        9.73        4.23      2.86 o 
  -9   4   8        3.38        2.41      2.49 o 
  -8   4   8       40.42       36.95      3.89 o 
  -7   4   8       46.06       39.20      4.11 o 
  -6   4   8      258.64      265.29     11.88 o 
  -5   4   8       72.15       65.88      4.95 o 
  -4   4   8       39.43       36.77      4.06 o 
  -3   4   8      206.30      202.10      9.84 o 
  -2   4   8      115.88      124.33      7.11 o 
  -1   4   8       47.64       57.02      5.01 o 
   0   4   8       55.44       53.94      4.81 o 
   1   4   8       29.15       31.21      4.13 o 
   2   4   8       34.19       34.91      4.55 o 
   3   4   8        7.40        4.55      3.17 o 
 -11   5   8       15.09       25.70      3.85 o 
 -10   5   8        7.34       12.09      3.23 o 
  -9   5   8       51.97       57.34      4.92 o 
  -8   5   8       24.41       26.72      3.70 o 
  -7   5   8       47.14       50.82      4.62 o 
  -6   5   8      144.58      139.20      7.61 o 
  -5   5   8      379.90      403.75     16.88 o 
  -4   5   8      104.15      103.66      6.49 o 
  -3   5   8       13.22       13.62      3.42 o 
  -2   5   8       11.30        9.14      3.38 o 
  -1   5   8       39.40       37.17      4.29 o 
   0   5   8       31.01       35.28      4.34 o 
   1   5   8       14.26        6.48      3.03 o 
   2   5   8       32.76       37.41      4.39 o 
 -10   6   8        1.81        1.73      2.67 o 
  -9   6   8       15.98       11.37      3.23 o 
  -8   6   8        1.35        5.24      2.96 o 
  -7   6   8       59.09       53.40      4.80 o 
  -5   6   8       33.41       34.87      4.15 o 
  -4   6   8        0.01       -1.25      2.50 o 
  -3   6   8       14.08       16.00      3.44 o 
  -2   6   8        0.64        0.05      2.94 o 
  -1   6   8       20.02       26.99      4.09 o 
   0   6   8        1.03        2.88      3.15 o 
 -10   7   8       14.68       11.32      3.64 o 
  -9   7   8        4.38        7.84      3.30 o 
  -8   7   8        2.51        2.59      2.53 o 
  -7   7   8        0.44        4.73      2.78 o 
  -6   7   8       43.53       47.71      4.58 o 
  -5   7   8       33.07       32.84      4.22 o 
  -4   7   8        0.00        2.68      2.88 o 
  -3   7   8       32.45       30.69      4.12 o 
  -2   7   8       28.89       26.88      4.19 o 
  -1   7   8        0.02        5.26      3.16 o 
  -8   8   8        2.77        8.65      3.54 o 
  -7   8   8       65.59       60.10      5.34 o 
  -6   8   8       13.13       13.10      3.56 o 
  -5   8   8       11.91       11.50      3.36 o 
  -4   8   8       45.83       49.76      4.87 o 
   0 -13   9        1.24        0.16      2.69 o 
   1 -13   9        6.95        1.52      3.05 o 
   2 -13   9        5.84        4.31      3.10 o 
   3 -13   9        5.80       12.44      3.46 o 
   4 -13   9        3.28        7.15      3.43 o 
  -3 -12   9        3.35        0.51      2.87 o 
  -2 -12   9        3.61        1.01      2.78 o 
  -1 -12   9       10.09       13.56      3.33 o 
   1 -12   9       20.09       22.55      3.65 o 
   2 -12   9       11.20        7.48      2.64 o 
   3 -12   9       12.07       16.73      2.48 o 
   4 -12   9        0.05        2.53      1.94 o 
   5 -12   9        0.63        0.35      2.52 o 
   6 -12   9       77.45       75.65      5.69 o 
  -4 -11   9       38.19       41.49      4.75 o 
  -3 -11   9       34.88       31.57      4.14 o 
  -2 -11   9        9.69        3.22      2.94 o 
  -1 -11   9        1.37        3.36      2.78 o 
   0 -11   9       92.27       85.84      5.87 o 
   1 -11   9       45.46       45.28      4.34 o 
   2 -11   9        0.19       -0.09      2.39 o 
   3 -11   9        0.17        1.41      2.21 o 
   4 -11   9       11.36       13.62      3.19 o 
   5 -11   9       20.39       29.13      4.09 o 
   6 -11   9       27.39       26.41      3.89 o 
   7 -11   9        0.69        0.33      2.71 o 
  -5 -10   9       12.36       14.90      3.68 o 
  -4 -10   9        9.18       12.43      3.67 o 
  -3 -10   9       33.63       29.19      3.75 o 
  -2 -10   9       43.60       43.45      4.46 o 
  -1 -10   9        0.03        0.09      2.60 o 
   0 -10   9      126.99      124.16      7.26 o 
   1 -10   9      101.29       94.51      6.06 o 
   2 -10   9       31.43       30.79      3.73 o 
   3 -10   9        8.42        5.47      2.43 o 
   4 -10   9      105.66      117.25      6.97 o 
   5 -10   9       77.75       83.98      6.02 o 
   6 -10   9       20.61       37.46      4.57 o 
   7 -10   9        0.36        1.80      2.72 o 
  -7  -9   9       54.02       52.28      5.44 o 
  -6  -9   9        3.48        7.08      3.62 o 
  -5  -9   9        2.03        0.66      2.74 o 
  -4  -9   9       27.43       25.47      4.02 o 
  -3  -9   9       43.61       43.21      4.50 o 
  -2  -9   9      230.74      237.74     11.55 o 
  -1  -9   9        7.01        9.52      3.07 o 
   1  -9   9      151.21      128.08      5.11 o 
   2  -9   9       28.10       37.10      3.66 o 
   5  -9   9        0.19       -1.36      2.02 o 
  -7  -8   9       57.88       52.25      5.42 o 
  -6  -8   9        1.33       -0.26      2.56 o 
  -5  -8   9        0.49       -0.60      2.70 o 
  -4  -8   9       42.42       41.25      4.32 o 
  -3  -8   9       18.44       14.69      3.10 o 
  -2  -8   9      516.36      544.53     22.83 o 
  -1  -8   9       26.54       23.50      3.40 o 
   0  -8   9       19.41       19.97      2.10 o 
   1  -8   9       64.22       60.46      4.37 o 
   2  -8   9       26.87       27.10      3.12 o 
   3  -8   9       18.57       13.45      2.90 o 
   4  -8   9       17.40       19.83      3.25 o 
   5  -8   9        2.63       -0.38      2.54 o 
   6  -8   9       26.48       26.06      4.02 o 
   7  -8   9        8.83       12.37      3.47 o 
   8  -8   9       15.67       17.60      3.89 o 
  -8  -7   9       41.06       37.59      4.75 o 
  -7  -7   9        8.68       14.81      3.86 o 
  -4  -7   9       35.78       27.86      3.95 o 
  -3  -7   9      899.50     1000.77     39.83 o 
  -2  -7   9       98.00      103.79      6.49 o 
  -1  -7   9      116.77      107.39      5.67 o 
   0  -7   9      101.57       97.05      4.05 o 
   1  -7   9      290.54      327.99     13.66 o 
   2  -7   9      102.17      121.09      6.67 o 
   3  -7   9        0.02        0.80      2.20 o 
   4  -7   9       23.27       21.02      3.26 o 
   5  -7   9       28.41       29.28      3.66 o 
   6  -7   9        3.20        0.38      2.52 o 
   7  -7   9       10.60        7.42      3.05 o 
   8  -7   9        9.76       16.89      4.06 o 
  -9  -6   9      130.50      129.10      8.16 o 
  -8  -6   9       63.20       79.41      6.49 o 
  -7  -6   9      103.34      109.77      7.26 o 
  -6  -6   9      278.60      264.04     12.69 o 
  -5  -6   9       17.85       14.04      3.37 o 
  -4  -6   9       22.05       16.65      3.25 o 
  -3  -6   9     1425.89     1320.33     51.30 o 
  -2  -6   9       16.24       15.91      1.95 o 
  -1  -6   9      162.33      186.66      6.24 o 
   0  -6   9       33.69       32.60      3.30 o 
   1  -6   9       53.15       53.78      4.07 o 
   2  -6   9      147.01      144.40      7.32 o 
   3  -6   9       50.19       45.64      4.10 o 
   4  -6   9      124.65      125.31      7.08 o 
   5  -6   9       79.66       92.65      6.11 o 
   6  -6   9       15.25       21.17      3.73 o 
   7  -6   9        0.01        1.14      2.94 o 
   8  -6   9        0.00        2.00      2.97 o 
 -10  -5   9        0.00        6.80      3.50 o 
  -9  -5   9      156.66      156.90      9.26 o 
  -8  -5   9        2.30        7.86      3.48 o 
  -7  -5   9        1.66       -1.42      2.76 o 
  -6  -5   9       10.45       15.62      3.60 o 
  -5  -5   9        1.00       -1.17      2.38 o 
  -4  -5   9     1174.16     1372.09     53.52 o 
  -3  -5   9      926.46      924.24     24.92 o 
  -2  -5   9       31.31       28.91      2.32 o 
  -1  -5   9     1244.73     1215.74     72.27 o 
   0  -5   9      315.35      302.80     12.55 o 
   1  -5   9      195.25      184.18      8.59 o 
   2  -5   9       52.46       46.90      4.03 o 
   3  -5   9        0.50        0.84      2.20 o 
   4  -5   9       18.08       16.15      2.99 o 
   5  -5   9       43.86       39.67      4.08 o 
   6  -5   9      133.59      147.67      8.27 o 
   7  -5   9      128.07      122.20      7.38 o 
 -10  -4   9        4.74        0.62      2.97 o 
  -9  -4   9       28.47       29.62      4.43 o 
  -8  -4   9       31.74       41.45      4.89 o 
  -7  -4   9      140.58      138.30      8.10 o 
  -6  -4   9       15.16       12.48      3.14 o 
  -5  -4   9      257.96      241.97     11.47 o 
  -4  -4   9      475.16      482.06     13.71 o 
  -3  -4   9       69.04       66.27      4.07 o 
  -2  -4   9        0.07       -0.37      1.50 o 
   0  -4   9      313.61      320.17     13.25 o 
   1  -4   9      257.48      250.33     10.85 o 
   2  -4   9        2.62        2.81      2.50 o 
   3  -4   9       92.26       83.76      5.35 o 
   4  -4   9       10.03        7.06      3.04 o 
   5  -4   9      164.88      168.05      8.67 o 
   6  -4   9       11.46        8.58      3.25 o 
   7  -4   9      183.62      175.57      9.27 o 
 -10  -3   9       47.20       50.29      5.13 o 
  -9  -3   9        2.20        2.78      2.78 o 
  -8  -3   9        0.20       -2.16      2.43 o 
  -7  -3   9       20.32       22.69      3.75 o 
  -6  -3   9       58.77       62.58      3.18 o 
  -5  -3   9       43.23       45.97      6.13 o 
  -4  -3   9        8.92        9.25      1.96 o 
  -3  -3   9       44.83       45.85      2.77 o 
  -2  -3   9        4.05        2.28      1.81 o 
  -1  -3   9       44.06       41.85      3.78 o 
   0  -3   9       19.54       23.78      3.05 o 
   1  -3   9      207.97      206.98      9.45 o 
   2  -3   9       65.99       53.16      4.26 o 
   3  -3   9      104.65      101.95      6.03 o 
   4  -3   9      340.49      339.81     14.45 o 
   5  -3   9       31.66       30.42      3.77 o 
   7  -3   9       37.93       32.94      4.29 o 
 -11  -2   9        0.01        6.67      3.34 o 
 -10  -2   9       14.18       13.82      3.87 o 
  -9  -2   9       57.37       49.87      4.97 o 
  -8  -2   9        3.26       -0.34      2.34 o 
  -7  -2   9       75.16       84.97      5.52 o 
  -6  -2   9       72.00       87.00      3.83 o 
  -5  -2   9        2.32        2.55      1.94 o 
  -4  -2   9       45.05       41.56      3.78 o 
  -3  -2   9      208.62      227.97      7.38 o 
  -2  -2   9      102.10      110.30      6.18 o 
  -1  -2   9       38.76       43.63      3.83 o 
   0  -2   9        1.65       -1.35      2.22 o 
   1  -2   9      572.23      568.45     22.12 o 
   2  -2   9      192.92      175.48      8.51 o 
   3  -2   9       55.93       54.66      4.41 o 
   4  -2   9      109.51      127.44      7.27 o 
   5  -2   9       33.17       27.71      3.85 o 
   6  -2   9       67.40       69.59      5.41 o 
 -11  -1   9       25.07       23.06      4.34 o 
 -10  -1   9       43.37       53.76      5.41 o 
  -9  -1   9       34.83       33.58      4.12 o 
  -8  -1   9       15.97       14.93      2.53 o 
  -7  -1   9        7.98        6.87      1.86 o 
  -6  -1   9        0.04        2.62      2.58 o 
  -5  -1   9       89.65       99.69      5.14 o 
  -4  -1   9        4.07        2.74      1.65 o 
  -3  -1   9       11.14       12.26      1.97 o 
  -2  -1   9      170.98      166.05      8.14 o 
  -1  -1   9       16.61       16.53      3.22 o 
   1  -1   9      145.48      145.01      7.53 o 
   2  -1   9       18.91       16.20      3.31 o 
   3  -1   9      169.64      150.23      7.86 o 
   4  -1   9        3.78       -0.44      2.41 o 
   5  -1   9       11.50        9.74      3.09 o 
   6  -1   9       15.49       14.70      3.40 o 
 -11   0   9        3.14        0.56      2.85 o 
 -10   0   9      111.69      110.87      7.12 o 
  -9   0   9       16.86       15.18      2.18 o 
  -8   0   9        1.63        2.00      1.68 o 
  -7   0   9      134.60      126.56      4.86 o 
  -6   0   9       25.16       26.23      2.46 o 
  -5   0   9      125.26      133.64      5.06 o 
  -4   0   9       48.36       51.03      3.02 o 
  -3   0   9      131.95      133.75      5.10 o 
  -2   0   9       16.92       14.08      3.16 o 
  -1   0   9      293.09      313.35     13.33 o 
   0   0   9      529.03      583.14     22.92 o 
   1   0   9      129.35      141.43      7.50 o 
   2   0   9      100.04       93.32      5.90 o 
   3   0   9        0.05       -0.82      2.54 o 
   4   0   9      135.35      122.98      7.07 o 
   5   0   9      136.83      126.58      7.17 o 
 -11   1   9        0.95        3.15      3.08 o 
 -10   1   9       95.25       95.16      4.31 o 
  -9   1   9       70.84       66.47      3.49 o 
  -8   1   9        1.56        1.68      2.45 o 
  -7   1   9        0.00        0.00      2.15 o 
  -6   1   9      127.99      121.42      9.76 o 
  -5   1   9        0.73       -0.16      1.91 o 
  -4   1   9      158.09      180.55      6.31 o 
  -3   1   9      348.40      358.18     14.98 o 
  -2   1   9      111.86      103.63      6.21 o 
  -1   1   9       15.52       15.40      3.30 o 
   0   1   9       39.68       40.11      4.14 o 
   1   1   9        1.37       -2.65      2.35 o 
   2   1   9        9.44       12.99      3.79 o 
   3   1   9        0.00       -0.05      2.74 o 
   4   1   9        4.27        0.27      2.86 o 
 -11   2   9       49.03       53.78      3.35 o 
 -10   2   9       10.31       11.55      2.92 o 
  -9   2   9        2.34        3.02      1.89 o 
  -8   2   9      179.83      184.28      6.50 o 
  -7   2   9        0.12        2.30      1.77 o 
  -6   2   9      149.07      156.11     10.29 o 
  -5   2   9        0.05       -0.22      1.86 o 
  -4   2   9       56.04       62.36      3.46 o 
  -3   2   9       42.78       41.05      4.42 o 
  -2   2   9       79.11       91.92      6.06 o 
  -1   2   9      361.95      380.00     15.95 o 
   0   2   9        2.02        7.65      3.02 o 
   1   2   9        0.21       -1.48      2.32 o 
   2   2   9       20.16       16.96      3.65 o 
   3   2   9        0.62       -2.95      2.39 o 
   4   2   9       73.79       73.46      5.71 o 
 -11   3   9      151.82      161.67      8.58 o 
 -10   3   9        3.05        7.68      2.89 o 
  -9   3   9        0.75        0.32      2.39 o 
  -8   3   9      225.98      230.13      9.14 o 
  -7   3   9        7.05        6.68      2.14 o 
  -6   3   9        0.01        3.33      1.81 o 
  -5   3   9       14.87       10.63      2.07 o 
  -4   3   9        2.44        2.35      1.81 o 
  -3   3   9       60.82       67.54      5.42 o 
  -2   3   9        7.27        6.66      3.21 o 
  -1   3   9       33.53       33.97      4.15 o 
   0   3   9      139.41      132.52      7.46 o 
   1   3   9       23.72       21.03      3.76 o 
   2   3   9        6.09        7.92      3.14 o 
   3   3   9        4.13        5.63      2.94 o 
 -11   4   9       16.46       22.40      3.77 o 
 -10   4   9        9.57        7.78      3.18 o 
  -9   4   9        1.20        7.17      3.13 o 
  -8   4   9       18.92       19.92      3.33 o 
  -7   4   9       20.31       16.27      3.24 o 
  -6   4   9       27.04       30.61      3.80 o 
  -5   4   9       26.97       28.71      3.77 o 
  -4   4   9       29.40       20.82      3.58 o 
  -3   4   9       15.36       14.77      3.54 o 
  -1   4   9       70.41       68.54      5.39 o 
   0   4   9        0.11       -1.96      2.53 o 
   1   4   9        0.62       -1.63      2.45 o 
   2   4   9       17.49       18.29      3.90 o 
 -10   5   9        5.29        2.56      2.70 o 
  -9   5   9       63.48       50.25      4.64 o 
  -8   5   9        8.50        6.68      2.97 o 
  -7   5   9        0.42       -0.16      2.35 o 
  -6   5   9       23.50       17.56      3.59 o 
  -5   5   9       11.63        5.54      3.02 o 
  -4   5   9        2.48        4.73      2.92 o 
  -3   5   9        0.13        4.47      3.26 o 
  -2   5   9        5.43        3.46      2.99 o 
  -1   5   9        2.43        1.08      3.02 o 
   0   5   9       13.41        9.97      3.33 o 
  -9   6   9        6.34        8.67      3.27 o 
  -7   6   9        3.07        3.29      2.88 o 
  -6   6   9        0.70        3.99      2.90 o 
  -5   6   9        2.72       -1.05      2.79 o 
  -4   6   9       28.15       31.17      4.32 o 
  -3   6   9        0.56       -0.44      2.63 o 
  -2   6   9        5.45        5.07      3.01 o 
  -1   6   9        0.01       -2.84      2.60 o 
  -8   7   9        4.57        9.99      3.58 o 
  -7   7   9       45.13       47.79      5.06 o 
  -6   7   9       15.57       13.67      3.54 o 
  -5   7   9       23.58       22.16      3.91 o 
  -4   7   9       22.27       19.41      4.17 o 
   1 -13  10       20.14       25.71      4.44 o 
   2 -13  10        1.49        4.98      3.30 o 
   3 -13  10        0.00        4.86      3.30 o 
  -2 -12  10       50.25       54.94      4.97 o 
  -1 -12  10        2.42        1.41      2.70 o 
   0 -12  10       35.43       39.45      4.56 o 
   2 -12  10       28.67       32.84      3.99 o 
   3 -12  10        8.24        9.09      3.16 o 
   4 -12  10        2.82        0.31      1.48 o 
   5 -12  10        9.57       11.15      3.33 o 
  -4 -11  10       15.75       19.41      3.91 o 
  -3 -11  10       12.64       15.72      3.74 o 
  -2 -11  10       47.78       37.78      4.44 o 
  -1 -11  10        2.65        2.58      3.04 o 
   0 -11  10       36.97       30.30      3.94 o 
   1 -11  10        0.04        0.76      2.56 o 
   2 -11  10       12.42       12.59      3.12 o 
   3 -11  10       68.11       70.43      3.70 o 
  -5 -10  10       14.04       11.27      3.35 o 
  -4 -10  10       19.44       16.44      3.76 o 
  -3 -10  10       23.65       34.28      4.52 o 
  -2 -10  10        8.44        7.66      3.14 o 
  -1 -10  10        5.50        2.65      2.73 o 
   0 -10  10       91.54       95.28      6.26 o 
   1 -10  10       65.94       64.35      5.13 o 
   2 -10  10       18.09       13.74      2.13 o 
   3 -10  10       48.16       45.76      4.20 o 
   4 -10  10        0.04        0.82      2.63 o 
   5 -10  10        0.30        1.87      2.79 o 
   6 -10  10       10.78       13.97      3.73 o 
  -6  -9  10       14.64        9.10      3.50 o 
  -5  -9  10       11.09       15.61      3.74 o 
  -4  -9  10       31.80       30.31      4.23 o 
  -3  -9  10       40.60       46.74      4.49 o 
  -2  -9  10       20.52       21.48      3.51 o 
  -1  -9  10       22.70       19.55      3.52 o 
   0  -9  10        5.48        7.64      3.02 o 
   1  -9  10       28.31       31.27      2.62 o 
   2  -9  10        5.39        3.74      2.49 o 
   3  -9  10       27.36       27.70      3.74 o 
   4  -9  10        1.88       -0.35      2.53 o 
   5  -9  10       19.48       21.18      4.02 o 
   6  -9  10        8.92       14.21      3.84 o 
   7  -9  10       76.28       89.07      6.89 o 
  -7  -8  10        1.54        5.17      3.28 o 
  -6  -8  10       29.11       35.57      4.59 o 
  -5  -8  10       10.16       11.15      3.54 o 
  -4  -8  10       80.55       78.73      5.82 o 
  -3  -8  10      277.63      336.26     15.53 o 
  -2  -8  10      123.76      122.36      7.29 o 
   0  -8  10      150.70      145.12      5.37 o 
   1  -8  10        6.55        9.80      2.56 o 
   2  -8  10       25.97       21.54      3.16 o 
   3  -8  10       18.92       17.00      3.22 o 
   5  -8  10       22.01       25.47      3.74 o 
   6  -8  10       30.13       29.44      4.14 o 
   7  -8  10       77.01       84.50      6.36 o 
  -8  -7  10        0.02       -0.92      2.68 o 
  -7  -7  10       46.26       42.47      4.78 o 
  -6  -7  10       23.98       21.11      4.03 o 
  -5  -7  10       34.68       37.13      4.28 o 
  -4  -7  10       68.29       76.43      5.77 o 
  -1  -7  10       17.13       21.66      2.22 o 
   0  -7  10        0.02       -0.31      1.42 o 
   1  -7  10      151.88      178.23      8.49 o 
   2  -7  10      143.91      136.09      7.13 o 
   3  -7  10        0.02       -1.24      2.26 o 
   4  -7  10       59.62       58.87      4.90 o 
   5  -7  10        5.69        2.67      2.69 o 
   6  -7  10        2.44        2.74      2.86 o 
   7  -7  10       10.71       16.02      3.83 o 
  -9  -6  10       89.46       83.86      6.71 o 
  -8  -6  10        2.07        2.98      3.19 o 
  -7  -6  10       14.26       17.36      3.96 o 
  -6  -6  10       25.20       26.21      4.07 o 
  -5  -6  10      589.81      605.52     25.26 o 
  -4  -6  10      169.27      207.81     10.66 o 
  -3  -6  10      262.57      267.22     12.57 o 
  -2  -6  10      115.92      114.61      4.54 o 
  -1  -6  10       75.22       78.42      3.65 o 
   0  -6  10       13.52       17.81      2.98 o 
   1  -6  10       18.64       17.27      3.07 o 
   2  -6  10       51.90       52.56      4.37 o 
   3  -6  10       58.40       55.38      4.52 o 
   4  -6  10       56.58       56.19      4.68 o 
   5  -6  10        2.17        0.69      2.42 o 
   6  -6  10       22.76       20.96      3.71 o 
   7  -6  10        0.03       -0.54      2.73 o 
  -9  -5  10      118.64      139.19      8.70 o 
  -8  -5  10       10.59       12.55      3.79 o 
  -7  -5  10      124.29      117.09      7.52 o 
  -6  -5  10      117.55      138.21      8.09 o 
  -5  -5  10       19.06       24.23      3.86 o 
  -3  -5  10       82.67       86.84      3.87 o 
  -2  -5  10       76.85       77.30      3.64 o 
  -1  -5  10      562.76      598.94     23.02 o 
   0  -5  10       71.54       76.65      4.90 o 
   1  -5  10        6.81        7.71      2.59 o 
   2  -5  10        4.31        6.39      2.53 o 
   3  -5  10       32.10       31.41      3.66 o 
   5  -5  10        3.71        3.45      2.82 o 
   6  -5  10      136.23      157.56      8.68 o 
 -10  -4  10       40.94       40.97      5.02 o 
  -9  -4  10        7.66       14.24      3.60 o 
  -7  -4  10       43.45       38.04      4.46 o 
  -6  -4  10      228.87      249.80     12.04 o 
  -5  -4  10      258.68      281.28     13.36 o 
  -4  -4  10        5.51        6.54      1.96 o 
  -3  -4  10        0.00        1.29      1.66 o 
  -2  -4  10       89.01       85.50      3.87 o 
  -1  -4  10      111.11      105.48      5.90 o 
   0  -4  10      125.01      127.12      6.68 o 
   1  -4  10       70.48       66.51      4.77 o 
   2  -4  10      165.13      184.04      8.87 o 
   3  -4  10      231.44      223.43     10.29 o 
   4  -4  10       34.14       34.09      3.92 o 
   5  -4  10       15.79       16.94      3.33 o 
   6  -4  10       67.28       76.41      5.73 o 
 -10  -3  10        4.23        2.21      3.09 o 
  -9  -3  10       46.09       45.48      4.90 o 
  -8  -3  10       15.66       17.98      3.84 o 
  -7  -3  10      186.65      178.54      9.36 o 
  -6  -3  10       20.97       21.22      3.69 o 
  -5  -3  10      316.14      320.51      9.77 o 
  -4  -3  10        0.23        2.36      1.68 o 
  -3  -3  10       30.77       39.34      3.15 o 
  -2  -3  10      375.98      361.08     14.73 o 
  -1  -3  10        0.02       -0.35      2.38 o 
   0  -3  10      219.37      200.18      9.29 o 
   1  -3  10      118.36      104.33      6.00 o 
   2  -3  10       59.20       50.06      4.15 o 
   3  -3  10       78.86       82.03      5.73 o 
   4  -3  10        0.00       -1.99      2.48 o 
   5  -3  10       11.25       10.93      3.23 o 
   6  -3  10       14.37       16.35      3.55 o 
 -10  -2  10        0.04        1.35      3.15 o 
  -9  -2  10        0.11       -0.11      2.76 o 
  -8  -2  10        2.07       -0.98      2.59 o 
  -7  -2  10       15.63       13.42      2.04 o 
  -6  -2  10        2.79        2.56      1.74 o 
  -5  -2  10      156.29      159.19      7.07 o 
  -4  -2  10       32.08       34.96      2.64 o 
  -3  -2  10        0.02       -0.27      1.58 o 
  -2  -2  10       15.92       17.62      3.34 o 
  -1  -2  10        0.00        1.94      2.59 o 
   1  -2  10        0.07       -0.16      2.25 o 
   2  -2  10       63.36       61.86      4.76 o 
   3  -2  10       86.00       66.80      4.90 o 
   4  -2  10        2.87       -0.04      2.50 o 
   5  -2  10       47.07       52.80      4.79 o 
 -11  -1  10       10.59        9.28      3.42 o 
 -10  -1  10        1.19        0.05      2.94 o 
  -9  -1  10        0.01       -0.95      2.68 o 
  -8  -1  10        5.20        9.02      2.46 o 
  -7  -1  10      105.80       99.31      4.30 o 
  -6  -1  10      164.70      157.06      5.81 o 
  -5  -1  10        8.52       10.44      2.07 o 
  -4  -1  10       59.70       59.03      3.30 o 
  -3  -1  10      118.28      128.19      5.06 o 
  -2  -1  10       25.41       27.80      3.77 o 
  -1  -1  10       76.46       82.26      5.49 o 
   0  -1  10        4.26        6.61      2.67 o 
   1  -1  10        8.37        6.90      2.91 o 
   3  -1  10        4.17        1.58      2.45 o 
   4  -1  10       37.47       32.43      3.95 o 
   5  -1  10       48.15       53.06      4.93 o 
 -11   0  10        7.62        6.88      3.46 o 
 -10   0  10       28.77       28.86      3.90 o 
  -9   0  10       56.36       59.24      4.93 o 
  -8   0  10       40.59       33.54      2.71 o 
  -7   0  10       25.06       22.03      2.37 o 
  -6   0  10       88.36       93.14      6.87 o 
  -5   0  10        9.75        7.01      1.94 o 
  -4   0  10       10.61       10.73      4.31 o 
  -3   0  10       48.01       50.63      3.15 o 
  -2   0  10        2.45        2.26      2.54 o 
  -1   0  10      976.84      985.99     36.89 o 
   0   0  10      140.08      122.38      6.95 o 
   1   0  10        6.54        9.77      3.15 o 
   2   0  10       35.17       34.75      4.14 o 
   3   0  10        3.65        2.34      2.66 o 
   4   0  10      193.23      174.45      9.08 o 
 -11   1  10        6.63        7.15      3.14 o 
 -10   1  10       32.24       34.93      3.19 o 
  -9   1  10       37.65       38.53      3.66 o 
  -8   1  10       19.08       18.17      4.14 o 
  -7   1  10      102.44      100.43      4.32 o 
  -6   1  10       30.07       34.41      2.81 o 
  -5   1  10       45.81       44.11      2.95 o 
  -4   1  10       31.14       33.40      2.85 o 
  -3   1  10       15.73       16.62      3.47 o 
  -2   1  10       35.01       29.73      4.05 o 
  -1   1  10       43.76       39.51      4.15 o 
   0   1  10       28.63       19.97      3.57 o 
   1   1  10      100.71       98.41      6.28 o 
   2   1  10       11.68        8.98      2.98 o 
   3   1  10        9.81        2.43      2.84 o 
 -11   2  10       25.71       23.32      4.18 o 
 -10   2  10        0.51        2.56      1.90 o 
  -9   2  10       16.80       14.22      2.25 o 
  -8   2  10      167.06      175.25      6.36 o 
  -7   2  10       44.17       47.36      3.32 o 
  -6   2  10       11.33        8.37      2.05 o 
  -5   2  10        3.37        3.70      1.77 o 
  -4   2  10       11.08       14.68      2.56 o 
  -3   2  10       73.25       71.59      5.52 o 
  -2   2  10      181.12      179.02      9.16 o 
  -1   2  10       27.53       29.20      4.10 o 
   0   2  10       23.29       17.05      3.63 o 
   1   2  10       42.73       44.65      4.77 o 
   2   2  10        3.85       -0.58      2.38 o 
 -10   3  10        3.16        0.31      2.37 o 
  -9   3  10        2.23        1.15      2.43 o 
  -8   3  10       12.09       12.68      3.22 o 
  -7   3  10       64.80       69.82      5.20 o 
  -6   3  10       45.40       43.39      4.34 o 
  -5   3  10      113.20      122.61      7.26 o 
  -4   3  10       53.73       53.52      4.96 o 
  -3   3  10        5.59        4.92      3.32 o 
  -2   3  10        0.47       -0.31      2.84 o 
  -1   3  10       14.86       10.81      3.29 o 
   0   3  10       19.66       19.83      3.79 o 
   1   3  10        3.12        8.73      3.51 o 
 -10   4  10        9.47        6.56      2.98 o 
  -9   4  10        8.57        9.73      2.98 o 
  -8   4  10       27.77       29.88      4.15 o 
  -7   4  10       16.44       10.06      2.98 o 
  -6   4  10        5.59        5.32      3.16 o 
  -5   4  10      122.14      120.88      7.29 o 
  -4   4  10      121.14      130.33      7.64 o 
  -3   4  10        5.10       -1.72      2.87 o 
  -2   4  10        0.51        5.02      3.22 o 
  -1   4  10        7.24        8.57      3.51 o 
   0   4  10        3.80        6.87      3.21 o 
  -9   5  10        0.02        0.71      2.65 o 
  -8   5  10        2.44       -1.70      2.50 o 
  -7   5  10        0.01       -0.31      2.75 o 
  -6   5  10       17.67       21.84      3.83 o 
  -5   5  10       36.90       46.82      4.80 o 
  -4   5  10       23.86       25.50      4.23 o 
  -3   5  10        0.71        0.20      2.66 o 
  -2   5  10       26.46       19.60      3.77 o 
  -6   6  10       61.64       60.13      5.38 o 
  -5   6  10       24.48       21.12      4.00 o 
  -4   6  10        2.94        4.99      3.29 o 
  -1 -12  11       15.89       17.54      3.67 o 
   0 -12  11        3.77        4.59      3.33 o 
   1 -12  11        3.59        1.96      2.87 o 
   2 -12  11       24.97       32.24      4.19 o 
   3 -12  11        0.40        0.01      2.59 o 
  -3 -11  11       20.40       21.75      4.09 o 
  -2 -11  11       14.08        9.98      3.11 o 
  -1 -11  11       19.62       28.46      4.05 o 
   0 -11  11        0.04       -2.94      2.50 o 
   1 -11  11       22.24       24.64      3.89 o 
   2 -11  11       49.40       49.78      4.79 o 
   3 -11  11        3.95       -1.46      2.47 o 
   4 -11  11        9.40        7.45      3.09 o 
  -5 -10  11        0.02       -3.21      2.65 o 
  -4 -10  11        8.38       13.08      3.45 o 
  -3 -10  11        7.38        7.50      2.97 o 
  -2 -10  11        2.95        2.60      3.03 o 
  -1 -10  11       17.34       14.37      3.43 o 
   0 -10  11       29.66       19.12      3.70 o 
   1 -10  11       36.11       39.56      4.45 o 
   2 -10  11       97.87      107.38      4.61 o 
   4 -10  11        1.06        3.37      2.88 o 
   5 -10  11        0.30       -2.10      2.64 o 
  -6  -9  11       11.46       11.16      3.96 o 
  -5  -9  11        0.69       -1.06      2.40 o 
  -4  -9  11       40.36       37.01      4.38 o 
  -3  -9  11        1.05        0.65      2.69 o 
  -2  -9  11       20.33       26.32      3.96 o 
  -1  -9  11       28.51       31.49      4.01 o 
   0  -9  11        4.24        4.39      3.12 o 
   1  -9  11       55.64       60.51      3.39 o 
   2  -9  11       46.12       39.32      3.93 o 
   3  -9  11       59.58       65.91      5.00 o 
   4  -9  11        0.80        4.55      2.96 o 
   5  -9  11        1.93       -0.89      2.60 o 
  -7  -8  11        3.89        4.34      3.18 o 
  -6  -8  11       31.57       29.77      4.32 o 
  -5  -8  11        0.89       -0.38      2.89 o 
  -3  -8  11        4.64        7.84      3.19 o 
  -2  -8  11        1.02        5.58      2.99 o 
   0  -8  11       51.28       49.34      3.05 o 
   1  -8  11        1.17        2.80      2.29 o 
   2  -8  11        4.85        8.85      2.93 o 
   3  -8  11       10.85       14.64      3.17 o 
   4  -8  11       33.02       35.70      4.45 o 
   5  -8  11        0.05        5.78      3.15 o 
   6  -8  11       10.72       14.29      4.03 o 
  -8  -7  11       21.79       14.67      4.15 o 
  -7  -7  11       41.52       47.53      5.15 o 
  -6  -7  11      134.50      122.97      7.75 o 
  -5  -7  11        0.81        2.28      3.15 o 
  -4  -7  11       63.31       75.94      6.06 o 
  -3  -7  11        4.47        4.61      2.74 o 
  -2  -7  11       58.42       56.45      4.78 o 
  -1  -7  11       16.91       10.72      2.02 o 
   0  -7  11        0.62        1.61      2.50 o 
   1  -7  11      145.69      138.62      7.26 o 
   2  -7  11       15.64       10.63      2.98 o 
   3  -7  11        5.18        3.94      2.68 o 
   4  -7  11       36.82       30.13      4.00 o 
   5  -7  11        1.78        6.80      3.05 o 
   6  -7  11        4.28        3.41      3.13 o 
  -8  -6  11       75.59       84.31      6.52 o 
  -7  -6  11       66.43       74.67      6.10 o 
  -6  -6  11        0.08       -0.18      2.67 o 
  -5  -6  11      451.19      399.20     17.61 o 
  -4  -6  11       44.52       42.21      4.64 o 
  -3  -6  11       66.99       57.56      4.90 o 
  -2  -6  11      679.44      691.75     19.29 o 
  -1  -6  11       40.91       42.21      2.94 o 
   0  -6  11      134.25      113.87      6.19 o 
   1  -6  11       70.05       67.74      4.79 o 
   2  -6  11        1.78        3.20      2.45 o 
   3  -6  11        3.28        0.87      2.50 o 
   4  -6  11        4.89        3.16      2.67 o 
   5  -6  11       57.17       59.03      5.15 o 
   6  -6  11        6.65        6.96      3.42 o 
  -9  -5  11        7.27        9.56      3.80 o 
  -8  -5  11        9.35        5.41      3.25 o 
  -6  -5  11       72.84       75.42      5.99 o 
  -5  -5  11      195.35      220.89     11.43 o 
  -4  -5  11        0.08        0.39      2.40 o 
  -3  -5  11      293.49      307.14      9.66 o 
  -2  -5  11      404.03      440.90     12.94 o 
  -1  -5  11       59.89       56.03      4.43 o 
   0  -5  11      245.24      234.17     10.49 o 
   1  -5  11       92.21       86.90      5.49 o 
   2  -5  11        0.52        3.42      2.60 o 
   3  -5  11       11.59       10.99      3.00 o 
   4  -5  11        1.28        1.91      2.62 o 
   5  -5  11       46.80       48.59      4.73 o 
  -9  -4  11       26.40       25.85      4.47 o 
  -8  -4  11        8.33       15.73      3.90 o 
  -7  -4  11      162.83      155.72      8.79 o 
  -6  -4  11      333.31      332.78     15.16 o 
  -5  -4  11        4.91        7.18      3.25 o 
  -4  -4  11        2.64        2.21      2.40 o 
  -3  -4  11      224.02      247.76      8.05 o 
  -2  -4  11      100.31      105.10      6.19 o 
   0  -4  11      150.47      143.75      7.38 o 
   1  -4  11        4.57        2.36      2.29 o 
   2  -4  11       69.83       58.57      4.64 o 
   3  -4  11       12.93       15.49      3.55 o 
   4  -4  11        2.55        0.83      2.67 o 
   5  -4  11       43.93       44.14      4.60 o 
 -10  -3  11        1.03       -3.13      2.53 o 
  -9  -3  11       22.76       20.00      4.20 o 
  -8  -3  11        9.25       12.75      3.64 o 
  -7  -3  11        0.66        2.99      3.13 o 
  -6  -3  11        0.35        0.36      1.88 o 
  -5  -3  11       13.96       14.24      2.92 o 
  -4  -3  11       25.23       26.38      2.58 o 
  -3  -3  11       89.85       94.06      4.24 o 
  -2  -3  11       20.21       20.74      3.54 o 
  -1  -3  11      146.19      141.28      7.53 o 
   0  -3  11       24.57       28.01      3.50 o 
   1  -3  11       46.87       43.13      4.07 o 
   2  -3  11        6.12        5.19      2.72 o 
   3  -3  11       15.55       15.26      3.34 o 
   4  -3  11       18.09       17.84      3.44 o 
   5  -3  11       26.89       24.31      3.88 o 
 -10  -2  11       10.60        7.85      3.63 o 
  -9  -2  11        3.84       -2.12      2.73 o 
  -8  -2  11      150.86      146.80      8.63 o 
  -7  -2  11      132.33      140.39      5.33 o 
  -6  -2  11       16.02       14.94      2.24 o 
  -5  -2  11       32.54       28.71      2.61 o 
  -4  -2  11       52.49       53.88      3.29 o 
  -3  -2  11       21.57       26.33      2.77 o 
  -2  -2  11       27.74       25.62      3.57 o 
   0  -2  11        0.03       -1.38      2.21 o 
   1  -2  11       26.93       21.17      3.54 o 
   2  -2  11       14.47       14.23      3.28 o 
   3  -2  11        1.88        1.65      2.59 o 
   4  -2  11       28.87       30.46      4.23 o 
 -10  -1  11        8.41        7.98      3.27 o 
  -9  -1  11       72.75       72.05      5.81 o 
  -8  -1  11        6.55        7.01      2.00 o 
  -7  -1  11        8.19        7.57      2.04 o 
  -6  -1  11       32.38       39.65      2.96 o 
  -5  -1  11        0.27        1.34      1.80 o 
  -4  -1  11       99.77      100.81      4.45 o 
  -3  -1  11       45.77       51.80      3.21 o 
  -2  -1  11      285.79      272.35     12.07 o 
  -1  -1  11       29.78       33.95      3.94 o 
   0  -1  11        4.64        2.75      2.90 o 
   1  -1  11       18.32       14.19      3.46 o 
   2  -1  11        0.05       -1.38      2.41 o 
   3  -1  11       16.48       17.20      3.38 o 
 -10   0  11        2.38        4.86      3.32 o 
  -9   0  11       66.83       66.06      3.67 o 
  -8   0  11        0.02        1.03      2.82 o 
  -7   0  11       14.87       14.96      2.25 o 
  -6   0  11       13.74       11.30      2.16 o 
  -5   0  11        3.35        4.49      1.91 o 
  -4   0  11       11.69       12.15      2.97 o 
  -3   0  11       94.55       96.22      4.40 o 
  -2   0  11      366.09      394.17     16.55 o 
  -1   0  11       37.70       39.53      4.57 o 
   0   0  11       55.51       48.00      4.51 o 
   1   0  11       15.80       14.75      3.42 o 
   2   0  11        8.64        7.76      3.31 o 
   3   0  11        7.88        9.79      3.52 o 
 -10   1  11       44.05       42.19      3.17 o 
  -9   1  11       65.85       72.02      3.87 o 
  -8   1  11       28.88       26.10      2.58 o 
  -7   1  11       34.48       36.10      4.76 o 
  -6   1  11        6.89        7.24      2.06 o 
  -5   1  11        1.94        2.81      1.94 o 
  -4   1  11       21.05       20.24      4.16 o 
  -3   1  11        0.51       -2.23      2.56 o 
  -2   1  11      100.74       97.38      6.20 o 
  -1   1  11       27.40       18.37      3.87 o 
   0   1  11       90.04       81.77      5.90 o 
   1   1  11       28.15       26.57      3.86 o 
   2   1  11        0.00       -1.63      2.69 o 
 -10   2  11       14.33       19.38      3.74 o 
  -9   2  11       43.61       57.10      5.10 o 
  -8   2  11        0.06        1.61      2.47 o 
  -7   2  11       18.85       20.28      2.42 o 
  -6   2  11        9.19        9.36      2.44 o 
  -5   2  11        5.49        6.06      3.13 o 
  -4   2  11       96.54       99.27      4.54 o 
  -3   2  11      287.18      289.26     13.20 o 
  -2   2  11        0.13       -2.14      2.53 o 
  -1   2  11      170.06      168.75      8.87 o 
   0   2  11       18.32       12.44      3.80 o 
   1   2  11       40.44       41.73      4.84 o 
  -9   3  11        2.23        0.15      2.63 o 
  -8   3  11        0.00        8.40      3.17 o 
  -7   3  11       21.86       31.68      4.22 o 
  -6   3  11        1.47       -0.40      2.70 o 
  -5   3  11       26.37       26.98      4.17 o 
  -4   3  11        0.00        7.64      3.31 o 
  -3   3  11        7.40       11.04      3.54 o 
  -2   3  11        1.44       -0.89      2.72 o 
  -1   3  11        4.98        2.33      2.92 o 
   0   3  11        2.44        0.38      2.83 o 
  -8   4  11        6.44        5.02      2.86 o 
  -7   4  11       10.57       11.66      3.42 o 
  -6   4  11       39.39       39.58      4.85 o 
  -5   4  11       71.61       76.03      5.80 o 
  -4   4  11       15.53       21.46      3.95 o 
  -2   4  11        0.24       -0.08      2.91 o 
  -6   5  11        0.02        2.29      2.90 o 
  -5   5  11        2.59        8.82      3.41 o 
  -2 -11  12       15.26       16.69      4.20 o 
  -1 -11  12       10.15        8.99      3.37 o 
   0 -11  12        0.57        1.67      2.83 o 
   1 -11  12        7.48        7.35      3.08 o 
   2 -11  12        2.65        0.21      2.79 o 
   3 -11  12       10.51       10.39      3.63 o 
  -4 -10  12        0.32        3.05      3.20 o 
  -3 -10  12        3.42        4.25      3.01 o 
  -2 -10  12        5.99        8.36      3.49 o 
  -1 -10  12       35.16       30.47      4.30 o 
   0 -10  12        0.13        0.42      2.50 o 
   1 -10  12        3.31        0.60      2.81 o 
   2 -10  12        0.07       -0.61      2.38 o 
   3 -10  12        1.23        1.01      2.81 o 
   4 -10  12        0.39       -1.40      2.88 o 
  -5  -9  12       22.78       19.14      3.93 o 
  -4  -9  12       16.88       19.06      3.77 o 
  -3  -9  12        4.68        5.04      3.51 o 
  -2  -9  12        0.26        0.68      2.67 o 
  -1  -9  12       48.58       36.67      4.37 o 
   0  -9  12        1.08        0.34      2.54 o 
   1  -9  12       21.18       17.99      2.42 o 
   2  -9  12        8.58       11.88      3.09 o 
   3  -9  12        1.69        6.51      3.06 o 
   4  -9  12        1.41        1.08      2.68 o 
  -6  -8  12        2.15        1.11      3.20 o 
  -5  -8  12       89.74       90.71      6.57 o 
  -4  -8  12       43.06       55.05      5.41 o 
  -3  -8  12       94.98       88.84      6.18 o 
  -2  -8  12        8.08        8.15      3.02 o 
  -1  -8  12       12.64       15.48      3.43 o 
   0  -8  12       12.38       10.88      2.24 o 
   1  -8  12        9.20        4.63      2.67 o 
   2  -8  12        0.81       -1.43      2.27 o 
   3  -8  12       15.80       17.97      3.39 o 
   4  -8  12        2.34        2.26      2.89 o 
  -7  -7  12       10.43       15.92      4.11 o 
  -6  -7  12        9.57        9.73      3.77 o 
  -5  -7  12       73.41       63.98      5.38 o 
  -4  -7  12        2.50        2.33      3.06 o 
  -3  -7  12        4.72        6.61      3.16 o 
  -2  -7  12        1.84        0.05      2.46 o 
  -1  -7  12      136.18      136.96      8.15 o 
   0  -7  12      196.17      197.63      9.41 o 
   1  -7  12       59.41       44.21      4.16 o 
   2  -7  12        3.31        3.27      2.80 o 
   3  -7  12       48.94       40.35      4.28 o 
   4  -7  12        2.38        0.61      2.60 o 
  -8  -6  12       40.97       37.57      4.90 o 
  -7  -6  12       26.87       26.74      4.54 o 
  -6  -6  12       29.48       31.38      4.48 o 
  -5  -6  12        9.65       14.12      3.86 o 
  -4  -6  12       79.10       72.30      5.66 o 
  -3  -6  12       26.45       27.14      4.00 o 
  -2  -6  12       37.44       33.56      2.77 o 
  -1  -6  12       26.90       27.62      2.60 o 
   0  -6  12       88.48       83.47      5.53 o 
   1  -6  12        0.00        0.95      2.26 o 
   2  -6  12       12.18       11.27      3.16 o 
   3  -6  12        0.01       -2.18      2.26 o 
   4  -6  12       22.96       24.37      3.79 o 
  -8  -5  12       61.14       71.10      6.06 o 
  -7  -5  12        4.84        1.12      3.02 o 
  -5  -5  12        6.92       15.76      4.33 o 
  -4  -5  12       65.50       70.75      5.67 o 
  -3  -5  12       71.59       65.96      3.59 o 
  -2  -5  12        7.73        4.21      2.18 o 
  -1  -5  12       98.35       91.06      5.74 o 
   0  -5  12        8.16       10.82      2.81 o 
   1  -5  12       37.25       39.09      4.02 o 
   2  -5  12       37.41       34.34      4.02 o 
   3  -5  12        0.00       -2.36      2.15 o 
   4  -5  12       21.46       16.03      3.76 o 
  -9  -4  12        2.78        0.76      3.29 o 
  -8  -4  12      123.29      122.22      7.94 o 
  -7  -4  12       61.53       67.60      5.95 o 
  -6  -4  12       16.68       20.55      3.70 o 
  -4  -4  12       13.21        9.58      2.23 o 
  -3  -4  12       10.46       13.05      3.02 o 
  -2  -4  12       94.46      103.85      6.35 o 
  -1  -4  12       25.02       24.54      3.71 o 
   0  -4  12       18.23       12.44      3.04 o 
   1  -4  12       29.66       33.29      3.81 o 
   2  -4  12       11.97       13.92      3.37 o 
   3  -4  12        0.30        1.32      2.52 o 
   4  -4  12       49.56       48.13      4.71 o 
  -9  -3  12       11.11       11.16      3.81 o 
  -8  -3  12       57.00       52.36      5.32 o 
  -7  -3  12      114.75      124.75      7.75 o 
  -6  -3  12        0.95        0.98      2.94 o 
  -5  -3  12        4.32        4.37      2.49 o 
  -4  -3  12       23.35       29.16      2.81 o 
  -3  -3  12        2.90        1.24      1.84 o 
  -2  -3  12       46.20       48.24      4.46 o 
  -1  -3  12       58.66       63.02      5.10 o 
   0  -3  12        5.41        1.18      2.59 o 
   1  -3  12        0.78        0.47      2.48 o 
   2  -3  12       25.81       23.72      3.87 o 
   3  -3  12        6.56        5.71      2.89 o 
  -9  -2  12       80.50       79.56      6.28 o 
  -8  -2  12       37.78       45.28      4.89 o 
  -7  -2  12        3.17        1.73      1.93 o 
  -6  -2  12        2.44        2.44      3.08 o 
  -5  -2  12       18.37       17.02      2.46 o 
  -4  -2  12      108.58      118.91      6.78 o 
  -3  -2  12        6.49        8.47      2.31 o 
  -2  -2  12       30.38       32.38      3.99 o 
  -1  -2  12       62.48       80.11      5.75 o 
   0  -2  12      104.24      103.96      6.83 o 
   1  -2  12        0.02        0.98      2.75 o 
   2  -2  12       18.80       12.86      3.41 o 
   3  -2  12       21.86       17.56      3.57 o 
  -9  -1  12       12.70       15.58      3.65 o 
  -8  -1  12       33.65       33.15      2.77 o 
  -7  -1  12        3.45        2.49      1.96 o 
  -6  -1  12       17.39       15.66      2.35 o 
  -5  -1  12      145.87      149.22      5.77 o 
  -4  -1  12       91.89       99.20      6.55 o 
  -3  -1  12       32.40       31.43      2.87 o 
  -2  -1  12       32.34       29.61      3.94 o 
  -1  -1  12        5.50        5.20      2.90 o 
   0  -1  12        0.61        3.17      2.77 o 
   1  -1  12       41.91       40.24      4.64 o 
   2  -1  12        2.43       -2.63      2.69 o 
  -9   0  12        3.63        4.07      3.11 o 
  -8   0  12       95.48      100.99      7.39 o 
  -7   0  12       11.81        6.54      2.04 o 
  -6   0  12       21.04       23.06      5.83 o 
  -5   0  12       55.30       56.78      3.50 o 
  -4   0  12        5.40        7.45      2.35 o 
  -3   0  12       16.45       21.89      2.92 o 
  -2   0  12       17.71       18.31      3.62 o 
  -1   0  12       99.40       94.60      6.36 o 
   0   0  12       69.26       68.06      5.35 o 
   1   0  12        4.05        4.22      3.08 o 
  -9   1  12        9.19        7.35      2.22 o 
  -8   1  12       22.20       22.45      2.67 o 
  -7   1  12       13.87       19.14      5.22 o 
  -6   1  12        9.85       11.54      2.25 o 
  -5   1  12       23.24       29.77      2.79 o 
  -4   1  12        0.00        0.41      1.90 o 
  -3   1  12       50.45       49.77      3.51 o 
  -2   1  12        0.11        0.07      2.70 o 
  -1   1  12       10.34       14.05      3.85 o 
   0   1  12      133.34      128.77      7.75 o 
  -8   2  12        8.49        5.19      3.12 o 
  -7   2  12       18.27       15.45      3.49 o 
  -6   2  12       12.20       10.18      3.50 o 
  -5   2  12       15.15       13.62      3.75 o 
  -4   2  12       41.95       46.60      4.84 o 
  -3   2  12        0.88        0.35      2.88 o 
  -2   2  12       19.56       13.81      3.68 o 
  -1   2  12        0.68       -0.98      2.87 o 
  -7   3  12        0.84        0.68      2.60 o 
  -6   3  12        0.00        1.84      2.86 o 
  -5   3  12       11.86       18.44      3.78 o 
  -4   3  12       65.01       66.20      5.50 o 
  -3   3  12        1.66        6.44      3.41 o 
  -3 -10  13        6.34        8.51      3.81 o 
  -2 -10  13       18.65       24.71      4.01 o 
  -1 -10  13       39.17       42.94      4.72 o 
   1 -10  13        2.07        3.69      2.98 o 
   2 -10  13       32.94       36.41      4.20 o 
  -4  -9  13       14.72       21.14      4.25 o 
  -3  -9  13        5.42        7.89      3.47 o 
  -2  -9  13        0.01        2.44      2.80 o 
  -1  -9  13        2.65       -2.87      2.47 o 
   0  -9  13        1.19       -1.05      2.67 o 
   1  -9  13       51.76       53.76      4.07 o 
   2  -9  13       85.43       83.00      5.93 o 
  -5  -8  13        8.26        8.75      3.36 o 
  -4  -8  13        1.88        4.88      3.57 o 
  -3  -8  13        4.23        0.61      2.83 o 
  -2  -8  13        6.11        4.71      3.01 o 
  -1  -8  13       20.12       18.19      3.77 o 
   0  -8  13        5.51        4.57      2.06 o 
   1  -8  13       15.28       15.90      3.24 o 
   2  -8  13       47.44       49.20      4.49 o 
   3  -8  13        0.94        1.08      2.68 o 
  -6  -7  13       28.54       37.82      4.77 o 
  -5  -7  13        5.90        6.29      3.09 o 
  -4  -7  13        0.34       -2.30      2.63 o 
  -3  -7  13        6.00        6.24      2.96 o 
  -2  -7  13        5.48        3.81      2.80 o 
  -1  -7  13      142.52      133.71      5.38 o 
   0  -7  13        3.17       -0.26      2.36 o 
   1  -7  13        0.67       -0.65      2.34 o 
   2  -7  13       25.59       21.21      3.57 o 
   3  -7  13        1.72        0.44      2.63 o 
  -7  -6  13       46.77       37.35      4.99 o 
  -6  -6  13       47.81       59.47      5.40 o 
  -5  -6  13       15.66       13.28      3.80 o 
  -4  -6  13        6.18        5.83      3.29 o 
  -2  -6  13        5.56        9.43      2.78 o 
  -1  -6  13      107.47       97.16      5.93 o 
   0  -6  13        6.90        6.12      2.81 o 
   1  -6  13        1.51        0.20      2.44 o 
   2  -6  13        0.06        0.08      2.47 o 
   3  -6  13       13.99       11.94      3.17 o 
  -7  -5  13       96.75      102.26      7.35 o 
  -6  -5  13       23.56       26.01      4.17 o 
  -5  -5  13       12.80       17.52      3.90 o 
  -4  -5  13       17.70       16.68      3.57 o 
  -3  -5  13       47.67       49.07      4.28 o 
  -2  -5  13      222.96      241.36     11.15 o 
  -1  -5  13        4.63        9.76      3.33 o 
   0  -5  13        9.79        8.13      2.85 o 
   1  -5  13       64.74       56.12      4.74 o 
   2  -5  13       32.94       24.58      3.85 o 
   3  -5  13        0.01       -2.02      2.30 o 
  -8  -4  13       16.32       19.27      4.26 o 
  -7  -4  13       14.07       15.46      3.67 o 
  -6  -4  13       20.86       22.37      4.13 o 
  -5  -4  13       37.83       42.37      4.78 o 
  -4  -4  13       10.88        6.07      2.18 o 
  -3  -4  13        1.41       -0.75      1.92 o 
  -2  -4  13       63.59       64.39      7.20 o 
  -1  -4  13       77.96       98.09      6.66 o 
   0  -4  13        2.17        2.56      2.99 o 
   1  -4  13       74.17       67.72      5.35 o 
   2  -4  13        6.56        3.17      2.80 o 
  -8  -3  13       91.71      101.45      7.27 o 
  -7  -3  13        0.07        0.42      2.76 o 
  -6  -3  13        1.79       -1.92      2.76 o 
  -5  -3  13        0.25        2.87      2.67 o 
  -4  -3  13       32.31       29.76      2.83 o 
  -3  -3  13      116.16      122.06      5.16 o 
  -2  -3  13       18.22       17.42      3.39 o 
  -1  -3  13        0.01        1.09      2.64 o 
   0  -3  13        4.05        0.35      2.66 o 
   1  -3  13       30.59       33.71      4.31 o 
   2  -3  13        0.24       -0.05      2.77 o 
  -8  -2  13        9.92        8.83      3.50 o 
  -7  -2  13       43.56       44.84      4.66 o 
  -6  -2  13       36.10       33.78      2.97 o 
  -5  -2  13       21.47       29.10      2.93 o 
  -4  -2  13        4.73        5.36      2.14 o 
  -3  -2  13       89.30       91.95      4.44 o 
  -2  -2  13        9.52        7.44      3.28 o 
  -1  -2  13       29.85       28.13      4.00 o 
   0  -2  13        8.20        8.46      3.29 o 
   1  -2  13       12.61       13.93      3.84 o 
  -8  -1  13       34.57       36.23      4.84 o 
  -7  -1  13        0.00        1.31      3.52 o 
  -6  -1  13        1.49        0.35      1.94 o 
  -5  -1  13       60.91       72.47      5.65 o 
  -4  -1  13        0.80        2.17      2.04 o 
  -3  -1  13       28.70       33.92      3.01 o 
  -2  -1  13        0.02        1.51      2.89 o 
  -1  -1  13       13.23        8.06      3.23 o 
   0  -1  13       27.30       25.09      3.99 o 
  -8   0  13       97.80      102.46      7.67 o 
  -7   0  13        0.44        2.16      2.03 o 
  -6   0  13        8.64       11.27      2.32 o 
  -5   0  13        9.78       13.00      2.57 o 
  -4   0  13        8.19        4.78      2.20 o 
  -3   0  13       38.72       44.07      3.37 o 
  -2   0  13       10.39        5.78      3.48 o 
  -1   0  13       73.80       67.06      5.79 o 
  -7   1  13        4.88        5.70      3.35 o 
  -6   1  13       24.13       23.06      2.99 o 
  -5   1  13        1.67        1.35      2.89 o 
  -4   1  13       46.60       46.69      3.54 o 
  -3   1  13        0.05        1.27      2.08 o 
  -2   1  13       17.45       20.46      3.99 o 
  -2  -9  14        7.75       18.90      3.86 o 
  -1  -9  14        0.01       -0.44      2.86 o 
  -4  -8  14       27.12       35.35      4.81 o 
  -3  -8  14        5.43        9.33      3.74 o 
  -2  -8  14       41.01       36.16      4.58 o 
  -1  -8  14        4.84        8.32      3.38 o 
   0  -8  14        4.81        6.20      2.16 o 
   1  -8  14       19.57       17.01      3.57 o 
  -5  -7  14       20.27       22.07      4.71 o 
  -4  -7  14       36.05       31.53      4.44 o 
  -3  -7  14       22.84       14.56      3.67 o 
  -2  -7  14        7.15        6.55      3.32 o 
  -1  -7  14       11.29       10.41      2.34 o 
   0  -7  14       27.51       30.44      4.12 o 
   1  -7  14        7.22        2.50      3.03 o 
  -6  -6  14        0.07       -1.37      2.52 o 
  -5  -6  14        9.73        6.33      3.39 o 
  -4  -6  14       89.43       88.42      6.69 o 
  -3  -6  14        8.06        4.67      3.21 o 
  -2  -6  14        2.87        3.36      2.17 o 
  -1  -6  14        6.61        5.35      2.24 o 
   0  -6  14       25.33       30.19      4.03 o 
   1  -6  14       15.23       15.15      3.55 o 
  -5  -5  14        4.47        7.26      3.30 o 
  -4  -5  14       53.07       51.69      5.10 o 
  -3  -5  14        0.62        1.56      3.02 o 
  -2  -5  14       17.48       16.08      2.57 o 
  -1  -5  14        5.98       10.03      3.52 o 
   0  -5  14       46.86       41.29      4.50 o 
   1  -5  14       16.89       10.54      3.32 o 
  -5  -4  14        7.30        5.25      3.12 o 
  -4  -4  14       15.35       11.23      2.51 o 
  -3  -4  14        5.40        5.25      2.23 o 
  -2  -4  14        7.10        9.59      2.47 o 
  -1  -4  14        8.44        9.12      3.45 o 
   0  -4  14       20.61       25.57      3.85 o 
  -7  -3  14        5.83       10.98      3.51 o 
  -6  -3  14       11.57       11.68      3.62 o 
  -5  -3  14       46.07       48.04      3.50 o 
  -4  -3  14       36.82       33.37      3.04 o 
  -3  -3  14        0.26       -3.19      1.89 o 
  -2  -3  14       12.38       10.27      2.25 o 
  -1  -3  14        2.96        2.99      2.89 o 
  -6  -2  14       11.84       10.85      2.51 o 
  -5  -2  14       10.63        8.15      2.26 o 
  -4  -2  14       15.19       13.33      2.54 o 
  -3  -2  14       44.87       43.87      3.33 o 
  -2  -2  14        5.04        0.92      3.11 o 
  -1  -2  14       13.16       12.10      3.55 o 
  -6  -1  14       17.10       19.16      2.70 o 
  -5  -1  14        1.66       -0.34      1.89 o 
  -4  -1  14       24.00       25.48      2.83 o 
  -3  -1  14       11.56       10.53      2.47 o 
                                                 
